# Supplementary material for: Quetiapine N-oxide–fumaric acid (2/1)
Source: Acta Crystallogr Sect E Struct Rep Online. 2012 May 16;68(Pt 6):o1753–4. doi: 10.1107/S1600536812020818 (PMC3379340; doi:10.1107/S1600536812020818)
Supplement: Supplementary file 1 [file e-68-o1753-sup1.cif]

##############################################################################
#                                                                            #
# This CIF contains the data in a paper accepted for publication in          #
# Acta Crystallographica Section E. It conforms to the requirements of       #
# Notes for Authors for Acta Crystallographica Section E, and has been       #
# peer reviewed under the auspices of the IUCr Commission on Journals.       #
#                                                                            #
# Full details of the Crystallographic Information File format               #
# are given in the paper "The Crystallographic Information File (CIF):       #
# a New Standard Archive File for Crystallography" by S. R. Hall, F. H.      #
# Allen and I. D. Brown [Acta Cryst. (1991), A47, 655-685].                  #
#                                                                            #
# The current version of the core CIF dictionary is obtainable from          #
# ftp://ftp.iucr.org/pub/cif_core.dic.                                       #
#                                                                            #
# Software is freely available for graphical display of the structure(s)     #
# in this CIF. For information consult the CIF software page                 #
# http://www.iucr.org/resources/cif/software.                                #
#                                                                            #
# This file may be used for bona fide research purposes within the           #
# scientific community so long as proper attribution is given to the journal # 
# article from which it was obtained.                                        #
#                                                                            #
##############################################################################
data_global
_audit_creation_method     SHELXL-97
_journal_date_recd_electronic     2012-04-28
_journal_date_accepted     2012-05-08
_journal_name_full     'Acta Crystallographica, Section E'
_journal_year     2012
_journal_volume     68
_journal_issue      6
_journal_page_first     o1753
_journal_page_last     o1754
_journal_paper_category     QO
_journal_paper_doi     10.1107/S1600536812020818
_journal_coeditor_code     CV5294
_publ_contact_author_name     'Xiu-Rong Hu'
_publ_contact_author_address
;
Center of Analysis and Measurement
Zhejiang University
Hangzhou, 310028
People's Republic of China
;
_publ_contact_author_email     'huxiurong@yahoo.com.cn'
_publ_contact_author_fax     '86-571-88273690'
_publ_contact_author_phone     '86-571-88273491'
_publ_section_title
;
Quetiapine <i>N</i>-oxide--fumaric acid (2/1)
;
loop_
    _publ_author_name
    _publ_author_address
    'Jin Shen'
;
College of Pharmaceutical Science
Zhejiang Chinese Medical University
Hangzhou, Zhejiang 310053
People's Republic of China
;
    'Jing-Jing Qian'
;
College of Pharmaceutical Science
Zhejiang Chinese Medical University
Hangzhou, Zhejiang 310053
People's Republic of China
;
    'Su-Xiang Wu'
;
College of Pharmaceutical Science
Zhejiang Chinese Medical University
Hangzhou, Zhejiang 310053
People's Republic of China
;
    'Jian-Ming Gu'
;
Chemistry Department
Zhejiang University
Hangzhou, Zhejiang 310028
People's Republic of China
;
    'Xiu-Rong Hu'
;
Chemistry Department
Zhejiang University
Hangzhou, Zhejiang 310028
People's Republic of China
;
data_I
_chemical_name_systematic
;
2-{2-[4-(dibenzo[<i>b</i>,<i>f</i>][1,4]thiazepin-11-yl)piperazin-1-yl
1-oxide]ethoxy}ethanol--fumaric acid (2/1)
;
_chemical_name_common     'Quetiapine <i>N</i>-oxide--fumaric acid (2/1)'
_chemical_formula_moiety     'C21 H25 N3 O3 S, 0.5(C4 H4 O4)'
_chemical_formula_sum     'C23 H27 N3 O5 S'
_chemical_formula_iupac     'C21 H25 N3 O3 S, 0.5C4 H4 O4'
_chemical_formula_weight     457.54
_chemical_melting_point     ?
_symmetry_cell_setting     monoclinic
_symmetry_space_group_name_H-M     'P 21/c'
_symmetry_space_group_name_Hall     '-P 2ybc'
loop_
    _symmetry_equiv_pos_as_xyz
    'x, y, z'
    '-x, y+1/2, -z+1/2'
    '-x, -y, -z'
    'x, -y-1/2, z-1/2'
_cell_length_a     13.1299(9)
_cell_length_b     12.5047(8)
_cell_length_c     13.9950(9)
_cell_angle_alpha     90.00
_cell_angle_beta     101.59(2)
_cell_angle_gamma     90.00
_cell_volume     2250.9(3)
_cell_formula_units_Z     4
_cell_measurement_reflns_used     10875
_cell_measurement_theta_min     3.1
_cell_measurement_theta_max     27.5
_cell_measurement_temperature     296.0(10)
_exptl_crystal_description     'platelet'
_exptl_crystal_colour     'colourless'
_exptl_crystal_size_max     0.27
_exptl_crystal_size_mid     0.25
_exptl_crystal_size_min     0.10
_exptl_crystal_density_diffrn     1.350
_exptl_crystal_density_meas     ?
_exptl_crystal_density_method     'not measured'
_exptl_crystal_F_000     968
_exptl_absorpt_coefficient_mu     0.184
_exptl_absorpt_correction_type     multi-scan
_exptl_absorpt_process_details     '(ABSCOR; Higashi, 1995)'
_exptl_absorpt_correction_T_min     0.9466
_exptl_absorpt_correction_T_max     0.9821
_exptl_special_details
;
;
_diffrn_ambient_temperature     296.0(10)
_diffrn_radiation_type     MoK\a
_diffrn_radiation_wavelength     0.71073
_diffrn_radiation_source     'rolling anode'
_diffrn_radiation_monochromator     graphite
_diffrn_measurement_device_type     'Rigaku R-AXIS RAPID/ZJUG'
_diffrn_measurement_method     \w
_diffrn_detector_area_resol_mean     10.00
_diffrn_reflns_number     17003
_diffrn_reflns_av_R_equivalents     0.0688
_diffrn_reflns_av_sigmaI/netI     0.0554
_diffrn_reflns_theta_min     3.07
_diffrn_reflns_theta_max     25.01
_diffrn_reflns_theta_full     25.01
_diffrn_measured_fraction_theta_max     0.998
_diffrn_measured_fraction_theta_full     0.998
_diffrn_reflns_limit_h_min     -15
_diffrn_reflns_limit_h_max     15
_diffrn_reflns_limit_k_min     -14
_diffrn_reflns_limit_k_max     14
_diffrn_reflns_limit_l_min     -16
_diffrn_reflns_limit_l_max     16
_diffrn_standards_number     ?
_diffrn_standards_interval_count     ?
_diffrn_standards_interval_time     ?
_diffrn_standards_decay_%     ?
_refine_special_details
;
Refinement of <i>F</i>^2^ against ALL reflections. The weighted <i>R</i>-factor
<i>wR</i> and goodness of fit <i>S</i> are based on <i>F</i>^2^, conventional
<i>R</i>-factors <i>R</i> are based on <i>F</i>, with <i>F</i> set to zero for
negative <i>F</i>^2^. The threshold expression of <i>F</i>^2^ >
\s(<i>F</i>^2^) is used only for calculating <i>R</i>-factors(gt) <i>etc</i>.
and is not relevant to the choice of reflections for refinement.
<i>R</i>-factors based on <i>F</i>^2^ are statistically about twice as large
as those based on <i>F</i>, and <i>R</i>- factors based on ALL data will be
even larger.
;
_reflns_number_total     3970
_reflns_number_gt     2453
_reflns_threshold_expression     I>2sigma(I)
_refine_ls_structure_factor_coef     Fsqd
_refine_ls_matrix_type     full
_refine_ls_R_factor_all     0.1167
_refine_ls_R_factor_gt     0.0699
_refine_ls_wR_factor_gt     0.1623
_refine_ls_wR_factor_ref     0.1933
_refine_ls_goodness_of_fit_ref     1.003
_refine_ls_restrained_S_all     1.003
_refine_ls_number_reflns     3970
_refine_ls_number_parameters     291
_refine_ls_number_restraints     0
_refine_ls_hydrogen_treatment     constr
_refine_ls_weighting_scheme     calc
_refine_ls_weighting_details
         'calc w=1/[\s^2^(Fo^2^)+(0.0701P)^2^+3.2854P] where P=(Fo^2^+2Fc^2^)/3'
_atom_sites_solution_hydrogens     geom
_atom_sites_solution_primary     direct
_atom_sites_solution_secondary     difmap
_refine_ls_shift/su_max     0.000
_refine_ls_shift/su_mean     0.000
_refine_diff_density_max     0.371
_refine_diff_density_min     -0.390
_refine_ls_extinction_method     'SHELXL97 (Sheldrick, 2008)'
_refine_ls_extinction_coef     0.0142(18)
_refine_ls_extinction_expression
                                  'Fc^*^=kFc[1+0.001xFc^2^\l^3^/sin(2\q)]^-1/4^'
loop_
    _atom_type_symbol
    _atom_type_description
    _atom_type_scat_dispersion_real
    _atom_type_scat_dispersion_imag
    _atom_type_scat_source
    'C' 'C' 0.0033 0.0016
                         'International Tables Vol C Tables 4.2.6.8 and 6.1.1.4'
    'H' 'H' 0.0000 0.0000
                         'International Tables Vol C Tables 4.2.6.8 and 6.1.1.4'
    'N' 'N' 0.0061 0.0033
                         'International Tables Vol C Tables 4.2.6.8 and 6.1.1.4'
    'O' 'O' 0.0106 0.0060
                         'International Tables Vol C Tables 4.2.6.8 and 6.1.1.4'
    'S' 'S' 0.1246 0.1234
                         'International Tables Vol C Tables 4.2.6.8 and 6.1.1.4'
_computing_data_collection     'PROCESS-AUTO (Rigaku, 2006)'
_computing_cell_refinement     'PROCESS-AUTO (Rigaku, 2006)'
_computing_data_reduction     'CrystalStructure (Rigaku, 2007)'
_computing_structure_solution     'SHELXS97 (Sheldrick, 2008)'
_computing_structure_refinement     'SHELXL97 (Sheldrick, 2008)'
_computing_molecular_graphics     'ORTEP-3 for Windows (Farrugia, 1997)'
_computing_publication_material     'WinGX (Farrugia, 1999)'
loop_
    _atom_site_type_symbol
    _atom_site_label
    _atom_site_fract_x
    _atom_site_fract_y
    _atom_site_fract_z
    _atom_site_U_iso_or_equiv
    _atom_site_adp_type
    _atom_site_calc_flag
    _atom_site_refinement_flags
    _atom_site_occupancy
    _atom_site_symmetry_multiplicity
    _atom_site_disorder_assembly
    _atom_site_disorder_group
    C C1 0.4958(3) 0.6665(3) 0.5761(3) 0.0441(9) Uani d . 1 1 . .
    C C2 0.6017(3) 0.6567(3) 0.5537(3) 0.0433(9) Uani d . 1 1 . .
    C C3 0.6156(3) 0.6002(3) 0.4723(3) 0.0490(10) Uani d . 1 1 . .
    H H3 0.5591 0.5665 0.4332 0.059 Uiso calc R 1 1 . .
    C C4 0.7121(4) 0.5933(3) 0.4486(3) 0.0586(11) Uani d . 1 1 . .
    H H4 0.7205 0.5554 0.3936 0.070 Uiso calc R 1 1 . .
    C C5 0.7957(4) 0.6424(4) 0.5060(4) 0.0688(13) Uani d . 1 1 . .
    H H5 0.8601 0.6407 0.4880 0.083 Uiso calc R 1 1 . .
    C C6 0.7850(4) 0.6941(4) 0.5900(4) 0.0648(12) Uani d . 1 1 . .
    H H6 0.8430 0.7235 0.6306 0.078 Uiso calc R 1 1 . .
    C C7 0.6881(3) 0.7027(3) 0.6146(3) 0.0486(10) Uani d . 1 1 . .
    C C8 0.6330(3) 0.6545(3) 0.7814(3) 0.0522(10) Uani d . 1 1 . .
    C C9 0.6911(4) 0.6175(4) 0.8694(3) 0.0683(13) Uani d . 1 1 . .
    H H9 0.7536 0.6507 0.8964 0.082 Uiso calc R 1 1 . .
    C C10 0.6572(4) 0.5327(4) 0.9169(3) 0.0775(15) Uani d . 1 1 . .
    H H10 0.6963 0.5090 0.9760 0.093 Uiso calc R 1 1 . .
    C C11 0.5653(4) 0.4833(4) 0.8767(3) 0.0718(14) Uani d . 1 1 . .
    H H11 0.5429 0.4249 0.9082 0.086 Uiso calc R 1 1 . .
    C C12 0.5060(4) 0.5190(3) 0.7908(3) 0.0564(11) Uani d . 1 1 . .
    H H12 0.4430 0.4858 0.7655 0.068 Uiso calc R 1 1 . .
    C C13 0.5391(3) 0.6045(3) 0.7405(3) 0.0477(10) Uani d . 1 1 . .
    C C14 0.4310(3) 0.7560(3) 0.4149(3) 0.0501(10) Uani d . 1 1 . .
    H H14A 0.5038 0.7567 0.4103 0.060 Uiso calc R 1 1 . .
    H H14B 0.4092 0.8292 0.4217 0.060 Uiso calc R 1 1 . .
    C C15 0.3672(3) 0.7076(3) 0.3242(3) 0.0519(10) Uani d . 1 1 . .
    H H15A 0.3912 0.6354 0.3162 0.062 Uiso calc R 1 1 . .
    H H15B 0.3760 0.7491 0.2679 0.062 Uiso calc R 1 1 . .
    C C16 0.2418(3) 0.6465(3) 0.4204(3) 0.0472(10) Uani d . 1 1 . .
    H H16A 0.2592 0.5718 0.4142 0.057 Uiso calc R 1 1 . .
    H H16B 0.1697 0.6503 0.4269 0.057 Uiso calc R 1 1 . .
    C C17 0.3100(3) 0.6920(3) 0.5109(3) 0.0491(10) Uani d . 1 1 . .
    H H17A 0.2876 0.7641 0.5220 0.059 Uiso calc R 1 1 . .
    H H17B 0.3037 0.6487 0.5670 0.059 Uiso calc R 1 1 . .
    C C18 0.1943(3) 0.6514(4) 0.2394(3) 0.0634(12) Uani d . 1 1 . .
    H H18A 0.2070 0.6898 0.1827 0.076 Uiso calc R 1 1 . .
    H H18B 0.2207 0.5793 0.2364 0.076 Uiso calc R 1 1 . .
    C C19 0.0792(4) 0.6461(4) 0.2346(3) 0.0675(13) Uani d . 1 1 . .
    H H19A 0.0563 0.7106 0.2625 0.081 Uiso calc R 1 1 . .
    H H19B 0.0431 0.6413 0.1671 0.081 Uiso calc R 1 1 . .
    C C21 -0.0675(4) 0.4476(4) 0.3412(4) 0.0770(15) Uani d . 1 1 . .
    H H21A -0.0322 0.3870 0.3192 0.092 Uiso calc R 1 1 . .
    H H21B -0.0360 0.4607 0.4090 0.092 Uiso calc R 1 1 . .
    C C22 0.0380(8) 0.8697(5) 0.4497(6) 0.119(3) Uani d . 1 1 . .
    C C23 -0.0191(6) 0.9488(5) 0.4871(6) 0.119(2) Uani d . 1 1 . .
    H H23 -0.0859 0.9320 0.4952 0.142 Uiso calc R 1 1 . .
    C C20 -0.0523(3) 0.5435(4) 0.2823(4) 0.0687(13) Uani d . 1 1 . .
    H H20A -0.0884 0.5340 0.2152 0.082 Uiso calc R 1 1 . .
    H H20B -0.0802 0.6065 0.3084 0.082 Uiso calc R 1 1 . .
    N N1 0.4694(2) 0.6414(3) 0.6578(2) 0.0464(8) Uani d . 1 1 . .
    N N2 0.4178(2) 0.6936(3) 0.4998(2) 0.0474(8) Uani d . 1 1 . .
    N N3 0.2541(2) 0.7051(2) 0.3299(2) 0.0464(8) Uani d . 1 1 . .
    O O1 0.2203(2) 0.8100(2) 0.3328(2) 0.0617(8) Uani d . 1 1 . .
    O O2 0.0553(2) 0.5560(2) 0.2866(2) 0.0664(9) Uani d . 1 1 . .
    O O3 -0.1721(3) 0.4219(3) 0.3344(3) 0.0910(12) Uani d . 1 1 . .
    H H301 -0.1962 0.3992 0.2796 0.136 Uiso calc R 1 1 . .
    O O4 0.1258(4) 0.8974(4) 0.4401(4) 0.1291(18) Uani d . 1 1 . .
    H H401 0.1599 0.8556 0.4147 0.194 Uiso d R 1 1 . .
    O O5 0.0062(6) 0.7872(6) 0.4257(6) 0.195(3) Uani d . 1 1 . .
    S S1 0.67581(9) 0.76727(9) 0.72389(9) 0.0615(4) Uani d . 1 1 . .
loop_
    _atom_site_aniso_label
    _atom_site_aniso_U_11
    _atom_site_aniso_U_22
    _atom_site_aniso_U_33
    _atom_site_aniso_U_12
    _atom_site_aniso_U_13
    _atom_site_aniso_U_23
    C1 0.049(2) 0.039(2) 0.044(2) -0.0020(17) 0.0103(18) -0.0027(17)
    C2 0.048(2) 0.038(2) 0.045(2) 0.0006(17) 0.0131(18) 0.0029(17)
    C3 0.055(3) 0.045(2) 0.048(2) 0.0017(19) 0.0126(19) 0.0013(19)
    C4 0.068(3) 0.053(3) 0.059(3) 0.015(2) 0.022(2) 0.011(2)
    C5 0.055(3) 0.081(3) 0.075(3) 0.015(3) 0.025(2) 0.012(3)
    C6 0.049(3) 0.068(3) 0.076(3) -0.003(2) 0.011(2) 0.004(3)
    C7 0.047(2) 0.046(2) 0.052(2) -0.0020(18) 0.0093(18) -0.0001(18)
    C8 0.058(3) 0.048(2) 0.050(2) 0.004(2) 0.008(2) -0.0079(19)
    C9 0.069(3) 0.069(3) 0.058(3) 0.014(2) -0.008(2) -0.010(2)
    C10 0.100(4) 0.073(3) 0.052(3) 0.024(3) -0.003(3) 0.008(3)
    C11 0.102(4) 0.059(3) 0.053(3) 0.013(3) 0.012(3) 0.009(2)
    C12 0.070(3) 0.050(2) 0.049(2) 0.000(2) 0.011(2) 0.002(2)
    C13 0.054(3) 0.047(2) 0.042(2) 0.0098(19) 0.0086(18) -0.0052(18)
    C14 0.051(2) 0.050(2) 0.050(2) -0.0017(19) 0.0119(18) 0.0117(19)
    C15 0.052(3) 0.057(3) 0.049(2) -0.002(2) 0.0166(19) 0.0071(19)
    C16 0.047(2) 0.048(2) 0.049(2) 0.0000(18) 0.0159(18) 0.0054(18)
    C17 0.041(2) 0.062(2) 0.045(2) 0.0010(19) 0.0085(17) 0.0048(19)
    C18 0.060(3) 0.079(3) 0.049(2) -0.014(2) 0.006(2) -0.007(2)
    C19 0.065(3) 0.070(3) 0.060(3) -0.012(2) -0.003(2) 0.004(2)
    C21 0.078(4) 0.069(3) 0.083(3) -0.025(3) 0.014(3) -0.020(3)
    C22 0.200(9) 0.055(4) 0.130(6) -0.020(5) 0.103(6) -0.027(4)
    C23 0.113(6) 0.108(5) 0.133(6) 0.004(5) 0.018(4) -0.013(5)
    C20 0.050(3) 0.065(3) 0.090(4) -0.011(2) 0.012(2) -0.018(3)
    N1 0.048(2) 0.0485(19) 0.0425(18) 0.0038(15) 0.0094(15) -0.0007(15)
    N2 0.0392(18) 0.059(2) 0.0435(18) 0.0003(15) 0.0064(14) 0.0105(15)
    N3 0.049(2) 0.0425(18) 0.0467(18) 0.0004(15) 0.0072(15) 0.0051(14)
    O1 0.065(2) 0.0447(16) 0.0709(19) 0.0053(14) 0.0028(15) 0.0099(14)
    O2 0.0531(19) 0.0605(19) 0.083(2) -0.0114(15) 0.0065(15) -0.0023(17)
    O3 0.087(3) 0.091(3) 0.108(3) -0.033(2) 0.051(2) -0.045(2)
    O4 0.103(4) 0.108(4) 0.163(5) 0.011(3) -0.003(3) -0.033(3)
    O5 0.197(7) 0.132(5) 0.292(9) -0.037(5) 0.133(6) -0.052(6)
    S1 0.0640(8) 0.0544(7) 0.0645(7) -0.0083(5) 0.0087(5) -0.0151(6)
_geom_special_details
;
All e.s.d.'s (except the e.s.d. in the dihedral angle between two l.s. planes)
are estimated using the full covariance matrix. The cell e.s.d.'s are taken
into account individually in the estimation of e.s.d.'s in distances, angles
and torsion angles; correlations between e.s.d.'s in cell parameters are only
used when they are defined by crystal symmetry. An approximate (isotropic)
treatment of cell e.s.d.'s is used for estimating e.s.d.'s involving l.s.
planes.
;
loop_
    _geom_bond_atom_site_label_1
    _geom_bond_atom_site_label_2
    _geom_bond_site_symmetry_2
    _geom_bond_distance
    _geom_bond_publ_flag
    C1 N1 . 1.299(5) ?
    C1 N2 . 1.366(5) ?
    C1 C2 . 1.491(5) ?
    C2 C3 . 1.384(5) ?
    C2 C7 . 1.398(5) ?
    C3 C4 . 1.375(6) ?
    C3 H3 . 0.9300 ?
    C4 C5 . 1.368(6) ?
    C4 H4 . 0.9300 ?
    C5 C6 . 1.374(6) ?
    C5 H5 . 0.9300 ?
    C6 C7 . 1.387(6) ?
    C6 H6 . 0.9300 ?
    C7 S1 . 1.765(4) ?
    C8 C9 . 1.390(6) ?
    C8 C13 . 1.398(6) ?
    C8 S1 . 1.771(4) ?
    C9 C10 . 1.372(7) ?
    C9 H9 . 0.9300 ?
    C10 C11 . 1.372(7) ?
    C10 H10 . 0.9300 ?
    C11 C12 . 1.370(6) ?
    C11 H11 . 0.9300 ?
    C12 C13 . 1.397(6) ?
    C12 H12 . 0.9300 ?
    C13 N1 . 1.401(5) ?
    C14 N2 . 1.461(5) ?
    C14 C15 . 1.501(5) ?
    C14 H14A . 0.9700 ?
    C14 H14B . 0.9700 ?
    C15 N3 . 1.504(5) ?
    C15 H15A . 0.9700 ?
    C15 H15B . 0.9700 ?
    C16 N3 . 1.500(5) ?
    C16 C17 . 1.508(5) ?
    C16 H16A . 0.9700 ?
    C16 H16B . 0.9700 ?
    C17 N2 . 1.455(5) ?
    C17 H17A . 0.9700 ?
    C17 H17B . 0.9700 ?
    C18 C19 . 1.501(6) ?
    C18 N3 . 1.507(5) ?
    C18 H18A . 0.9700 ?
    C18 H18B . 0.9700 ?
    C19 O2 . 1.410(5) ?
    C19 H19A . 0.9700 ?
    C19 H19B . 0.9700 ?
    C21 O3 . 1.394(5) ?
    C21 C20 . 1.491(7) ?
    C21 H21A . 0.9700 ?
    C21 H21B . 0.9700 ?
    C22 O5 . 1.138(8) ?
    C22 O4 . 1.237(8) ?
    C22 C23 . 1.404(9) ?
    C23 C23 3_576 1.396(13) ?
    C23 H23 . 0.9300 ?
    C20 O2 . 1.411(5) ?
    C20 H20A . 0.9700 ?
    C20 H20B . 0.9700 ?
    N3 O1 . 1.388(4) ?
    O3 H301 . 0.8200 ?
    O4 H401 . 0.8139 ?
loop_
    _geom_angle_atom_site_label_1
    _geom_angle_atom_site_label_2
    _geom_angle_atom_site_label_3
    _geom_angle_site_symmetry_1
    _geom_angle_site_symmetry_3
    _geom_angle
    _geom_angle_publ_flag
    N1 C1 N2 . . 117.2(4) ?
    N1 C1 C2 . . 126.2(3) ?
    N2 C1 C2 . . 116.2(3) ?
    C3 C2 C7 . . 119.2(4) ?
    C3 C2 C1 . . 119.8(3) ?
    C7 C2 C1 . . 121.0(3) ?
    C4 C3 C2 . . 120.7(4) ?
    C4 C3 H3 . . 119.6 ?
    C2 C3 H3 . . 119.6 ?
    C5 C4 C3 . . 120.0(4) ?
    C5 C4 H4 . . 120.0 ?
    C3 C4 H4 . . 120.0 ?
    C4 C5 C6 . . 120.4(4) ?
    C4 C5 H5 . . 119.8 ?
    C6 C5 H5 . . 119.8 ?
    C5 C6 C7 . . 120.4(4) ?
    C5 C6 H6 . . 119.8 ?
    C7 C6 H6 . . 119.8 ?
    C6 C7 C2 . . 119.2(4) ?
    C6 C7 S1 . . 119.9(3) ?
    C2 C7 S1 . . 120.8(3) ?
    C9 C8 C13 . . 119.7(4) ?
    C9 C8 S1 . . 120.0(4) ?
    C13 C8 S1 . . 120.2(3) ?
    C10 C9 C8 . . 120.8(5) ?
    C10 C9 H9 . . 119.6 ?
    C8 C9 H9 . . 119.6 ?
    C11 C10 C9 . . 119.6(4) ?
    C11 C10 H10 . . 120.2 ?
    C9 C10 H10 . . 120.2 ?
    C12 C11 C10 . . 120.7(5) ?
    C12 C11 H11 . . 119.7 ?
    C10 C11 H11 . . 119.7 ?
    C11 C12 C13 . . 120.9(4) ?
    C11 C12 H12 . . 119.6 ?
    C13 C12 H12 . . 119.6 ?
    C12 C13 C8 . . 118.2(4) ?
    C12 C13 N1 . . 116.8(4) ?
    C8 C13 N1 . . 124.6(4) ?
    N2 C14 C15 . . 109.5(3) ?
    N2 C14 H14A . . 109.8 ?
    C15 C14 H14A . . 109.8 ?
    N2 C14 H14B . . 109.8 ?
    C15 C14 H14B . . 109.8 ?
    H14A C14 H14B . . 108.2 ?
    C14 C15 N3 . . 110.7(3) ?
    C14 C15 H15A . . 109.5 ?
    N3 C15 H15A . . 109.5 ?
    C14 C15 H15B . . 109.5 ?
    N3 C15 H15B . . 109.5 ?
    H15A C15 H15B . . 108.1 ?
    N3 C16 C17 . . 112.3(3) ?
    N3 C16 H16A . . 109.1 ?
    C17 C16 H16A . . 109.1 ?
    N3 C16 H16B . . 109.1 ?
    C17 C16 H16B . . 109.1 ?
    H16A C16 H16B . . 107.9 ?
    N2 C17 C16 . . 109.9(3) ?
    N2 C17 H17A . . 109.7 ?
    C16 C17 H17A . . 109.7 ?
    N2 C17 H17B . . 109.7 ?
    C16 C17 H17B . . 109.7 ?
    H17A C17 H17B . . 108.2 ?
    C19 C18 N3 . . 114.0(4) ?
    C19 C18 H18A . . 108.8 ?
    N3 C18 H18A . . 108.8 ?
    C19 C18 H18B . . 108.8 ?
    N3 C18 H18B . . 108.8 ?
    H18A C18 H18B . . 107.7 ?
    O2 C19 C18 . . 109.8(4) ?
    O2 C19 H19A . . 109.7 ?
    C18 C19 H19A . . 109.7 ?
    O2 C19 H19B . . 109.7 ?
    C18 C19 H19B . . 109.7 ?
    H19A C19 H19B . . 108.2 ?
    O3 C21 C20 . . 112.8(5) ?
    O3 C21 H21A . . 109.0 ?
    C20 C21 H21A . . 109.0 ?
    O3 C21 H21B . . 109.0 ?
    C20 C21 H21B . . 109.0 ?
    H21A C21 H21B . . 107.8 ?
    O5 C22 O4 . . 121.1(8) ?
    O5 C22 C23 . . 123.8(9) ?
    O4 C22 C23 . . 115.0(7) ?
    C23 C23 C22 3_576 . 123.5(10) ?
    C23 C23 H23 3_576 . 118.3 ?
    C22 C23 H23 . . 118.3 ?
    O2 C20 C21 . . 108.1(4) ?
    O2 C20 H20A . . 110.1 ?
    C21 C20 H20A . . 110.1 ?
    O2 C20 H20B . . 110.1 ?
    C21 C20 H20B . . 110.1 ?
    H20A C20 H20B . . 108.4 ?
    C1 N1 C13 . . 124.2(3) ?
    C1 N2 C17 . . 120.4(3) ?
    C1 N2 C14 . . 125.1(3) ?
    C17 N2 C14 . . 111.9(3) ?
    O1 N3 C16 . . 110.3(3) ?
    O1 N3 C15 . . 107.9(3) ?
    C16 N3 C15 . . 109.2(3) ?
    O1 N3 C18 . . 109.3(3) ?
    C16 N3 C18 . . 111.4(3) ?
    C15 N3 C18 . . 108.5(3) ?
    C19 O2 C20 . . 113.1(4) ?
    C21 O3 H301 . . 109.5 ?
    C22 O4 H401 . . 118.3 ?
    C7 S1 C8 . . 97.02(19) ?
loop_
    _geom_torsion_atom_site_label_1
    _geom_torsion_atom_site_label_2
    _geom_torsion_atom_site_label_3
    _geom_torsion_atom_site_label_4
    _geom_torsion_site_symmetry_1
    _geom_torsion_site_symmetry_2
    _geom_torsion_site_symmetry_3
    _geom_torsion_site_symmetry_4
    _geom_torsion
    _geom_torsion_publ_flag
    N1 C1 C2 C3 . . . . 125.9(4) ?
    N2 C1 C2 C3 . . . . -46.7(5) ?
    N1 C1 C2 C7 . . . . -53.2(6) ?
    N2 C1 C2 C7 . . . . 134.2(4) ?
    C7 C2 C3 C4 . . . . -3.0(6) ?
    C1 C2 C3 C4 . . . . 177.8(4) ?
    C2 C3 C4 C5 . . . . 0.2(6) ?
    C3 C4 C5 C6 . . . . 3.3(7) ?
    C4 C5 C6 C7 . . . . -3.9(7) ?
    C5 C6 C7 C2 . . . . 1.0(7) ?
    C5 C6 C7 S1 . . . . 178.8(4) ?
    C3 C2 C7 C6 . . . . 2.4(6) ?
    C1 C2 C7 C6 . . . . -178.4(4) ?
    C3 C2 C7 S1 . . . . -175.4(3) ?
    C1 C2 C7 S1 . . . . 3.7(5) ?
    C13 C8 C9 C10 . . . . -0.2(7) ?
    S1 C8 C9 C10 . . . . 177.5(4) ?
    C8 C9 C10 C11 . . . . 0.5(7) ?
    C9 C10 C11 C12 . . . . -1.3(8) ?
    C10 C11 C12 C13 . . . . 1.8(7) ?
    C11 C12 C13 C8 . . . . -1.5(6) ?
    C11 C12 C13 N1 . . . . -174.6(4) ?
    C9 C8 C13 C12 . . . . 0.7(6) ?
    S1 C8 C13 C12 . . . . -177.0(3) ?
    C9 C8 C13 N1 . . . . 173.3(4) ?
    S1 C8 C13 N1 . . . . -4.5(5) ?
    N2 C14 C15 N3 . . . . 59.1(4) ?
    N3 C16 C17 N2 . . . . -55.0(4) ?
    N3 C18 C19 O2 . . . . -84.5(5) ?
    O5 C22 C23 C23 . . . 3_576 -177.4(11) ?
    O4 C22 C23 C23 . . . 3_576 -0.5(15) ?
    O3 C21 C20 O2 . . . . -174.3(4) ?
    N2 C1 N1 C13 . . . . 175.3(3) ?
    C2 C1 N1 C13 . . . . 2.7(6) ?
    C12 C13 N1 C1 . . . . -137.1(4) ?
    C8 C13 N1 C1 . . . . 50.3(6) ?
    N1 C1 N2 C17 . . . . -1.1(5) ?
    C2 C1 N2 C17 . . . . 172.2(3) ?
    N1 C1 N2 C14 . . . . 158.9(4) ?
    C2 C1 N2 C14 . . . . -27.8(5) ?
    C16 C17 N2 C1 . . . . -139.4(4) ?
    C16 C17 N2 C14 . . . . 58.1(4) ?
    C15 C14 N2 C1 . . . . 137.9(4) ?
    C15 C14 N2 C17 . . . . -60.6(4) ?
    C17 C16 N3 O1 . . . . -64.5(4) ?
    C17 C16 N3 C15 . . . . 54.0(4) ?
    C17 C16 N3 C18 . . . . 173.9(3) ?
    C14 C15 N3 O1 . . . . 64.2(4) ?
    C14 C15 N3 C16 . . . . -55.8(4) ?
    C14 C15 N3 C18 . . . . -177.5(3) ?
    C19 C18 N3 O1 . . . . -61.1(5) ?
    C19 C18 N3 C16 . . . . 61.1(5) ?
    C19 C18 N3 C15 . . . . -178.6(4) ?
    C18 C19 O2 C20 . . . . -177.8(4) ?
    C21 C20 O2 C19 . . . . -178.9(4) ?
    C6 C7 S1 C8 . . . . -116.3(4) ?
    C2 C7 S1 C8 . . . . 61.6(4) ?
    C9 C8 S1 C7 . . . . 119.6(4) ?
    C13 C8 S1 C7 . . . . -62.6(4) ?
loop_
    _geom_hbond_atom_site_label_D
    _geom_hbond_atom_site_label_H
    _geom_hbond_atom_site_label_A
    _geom_hbond_site_symmetry_A
    _geom_hbond_distance_DH
    _geom_hbond_distance_HA
    _geom_hbond_distance_DA
    _geom_hbond_angle_DHA
    O4 H401 O1 . 0.81 1.62 2.394(6) 157
    O3 H301 O1 2_545 0.82 1.90 2.691(4) 161
_iucr_refine_instructions_details
;
TITL  que-fu in P 21/c
CELL   0.71073  13.1299  12.5047  13.9950  90.000 101.595  90.000
ZERR     4       0.0009   0.0008   0.0009   0.000   0.020   0.000
LATT    1
SYMM   -X,1/2+Y,1/2-Z
SFAC  C    H    N    O    S
UNIT  92   108  12   20   4
MERG   2
OMIT    -3.00  50.02
EQIV  $1  -x, y-1/2, -z+1/2
HTAB    O4  O1
HTAB    O3  O1_$1
FMAP   2
PLAN   20
SIZE     0.10   0.25   0.27
ACTA
BOND   $H
CONF
L.S.  15
TEMP    23.00
WGHT    0.070100    3.285400
EXTI    0.014205
FVAR       0.27327
C1    1    0.495815    0.666494    0.576054    11.00000    0.04915    0.03920 =
         0.04440   -0.00268    0.01026   -0.00202
C2    1    0.601738    0.656720    0.553712    11.00000    0.04788    0.03816 =
         0.04541    0.00293    0.01311    0.00063
C3    1    0.615630    0.600215    0.472291    11.00000    0.05534    0.04487 =
         0.04783    0.00126    0.01264    0.00174
AFIX  43
H3    2    0.559105    0.566522    0.433155    11.00000   -1.20000
AFIX   0
C4    1    0.712094    0.593345    0.448626    11.00000    0.06751    0.05275 =
         0.05919    0.01117    0.02175    0.01477
AFIX  43
H4    2    0.720519    0.555364    0.393608    11.00000   -1.20000
AFIX   0
C5    1    0.795673    0.642367    0.505996    11.00000    0.05520    0.08115 =
         0.07521    0.01237    0.02538    0.01542
AFIX  43
H5    2    0.860105    0.640662    0.488028    11.00000   -1.20000
AFIX   0
C6    1    0.784988    0.694104    0.590001    11.00000    0.04908    0.06842 =
         0.07605    0.00375    0.01090   -0.00279
AFIX  43
H6    2    0.843034    0.723517    0.630601    11.00000   -1.20000
AFIX   0
C7    1    0.688120    0.702738    0.614638    11.00000    0.04748    0.04557 =
         0.05247   -0.00010    0.00926   -0.00202
C8    1    0.632998    0.654454    0.781413    11.00000    0.05777    0.04803 =
         0.04977   -0.00786    0.00817    0.00397
C9    1    0.691065    0.617497    0.869392    11.00000    0.06880    0.06886 =
         0.05845   -0.00955   -0.00803    0.01366
AFIX  43
H9    2    0.753650    0.650651    0.896359    11.00000   -1.20000
AFIX   0
C10   1    0.657194    0.532729    0.916928    11.00000    0.09952    0.07277 =
         0.05244    0.00754   -0.00348    0.02415
AFIX  43
H10   2    0.696294    0.508952    0.976004    11.00000   -1.20000
AFIX   0
C11   1    0.565261    0.483267    0.876741    11.00000    0.10197    0.05906 =
         0.05276    0.00890    0.01186    0.01252
AFIX  43
H11   2    0.542938    0.424881    0.908217    11.00000   -1.20000
AFIX   0
C12   1    0.506031    0.518979    0.790762    11.00000    0.06972    0.04951 =
         0.04948    0.00224    0.01059   -0.00038
AFIX  43
H12   2    0.442966    0.485806    0.765524    11.00000   -1.20000
AFIX   0
C13   1    0.539060    0.604548    0.740467    11.00000    0.05353    0.04675 =
         0.04225   -0.00518    0.00857    0.00983
C14   1    0.431034    0.756031    0.414872    11.00000    0.05060    0.05011 =
         0.05022    0.01170    0.01194   -0.00173
AFIX  23
H14A  2    0.503780    0.756747    0.410323    11.00000   -1.20000
H14B  2    0.409153    0.829247    0.421695    11.00000   -1.20000
AFIX   0
C15   1    0.367207    0.707586    0.324204    11.00000    0.05227    0.05728 =
         0.04884    0.00714    0.01663   -0.00159
AFIX  23
H15A  2    0.391177    0.635375    0.316247    11.00000   -1.20000
H15B  2    0.376000    0.749081    0.267862    11.00000   -1.20000
AFIX   0
C16   1    0.241819    0.646531    0.420405    11.00000    0.04662    0.04829 =
         0.04937    0.00537    0.01592   -0.00004
AFIX  23
H16A  2    0.259200    0.571798    0.414199    11.00000   -1.20000
H16B  2    0.169742    0.650304    0.426929    11.00000   -1.20000
AFIX   0
C17   1    0.309975    0.692007    0.510949    11.00000    0.04055    0.06153 =
         0.04504    0.00482    0.00846    0.00104
AFIX  23
H17A  2    0.287587    0.764079    0.522011    11.00000   -1.20000
H17B  2    0.303742    0.648713    0.566999    11.00000   -1.20000
AFIX   0
C18   1    0.194341    0.651396    0.239407    11.00000    0.06036    0.07884 =
         0.04867   -0.00740    0.00563   -0.01441
AFIX  23
H18A  2    0.206958    0.689754    0.182669    11.00000   -1.20000
H18B  2    0.220673    0.579258    0.236390    11.00000   -1.20000
AFIX   0
C19   1    0.079218    0.646095    0.234633    11.00000    0.06500    0.07036 =
         0.06044    0.00406   -0.00346   -0.01232
AFIX  23
H19A  2    0.056251    0.710576    0.262535    11.00000   -1.20000
H19B  2    0.043082    0.641345    0.167131    11.00000   -1.20000
AFIX   0
C21   1   -0.067524    0.447572    0.341195    11.00000    0.07795    0.06900 =
         0.08294   -0.01980    0.01362   -0.02527
AFIX  23
H21A  2   -0.032180    0.387046    0.319152    11.00000   -1.20000
H21B  2   -0.035988    0.460708    0.408998    11.00000   -1.20000
AFIX   0
C22   1    0.038018    0.869744    0.449717    11.00000    0.19954    0.05540 =
         0.13040   -0.02663    0.10308   -0.02046
C23   1   -0.019084    0.948775    0.487124    11.00000    0.11293    0.10777 =
         0.13266   -0.01256    0.01826    0.00382
AFIX  43
H23   2   -0.085852    0.932012    0.495180    11.00000   -1.20000
AFIX   0
C20   1   -0.052337    0.543453    0.282336    11.00000    0.05019    0.06495 =
         0.08988   -0.01783    0.01183   -0.01118
AFIX  23
H20A  2   -0.088352    0.533978    0.215240    11.00000   -1.20000
H20B  2   -0.080160    0.606469    0.308389    11.00000   -1.20000
AFIX   0
N1    3    0.469412    0.641398    0.657783    11.00000    0.04838    0.04846 =
         0.04254   -0.00073    0.00940    0.00378
N2    3    0.417782    0.693625    0.499757    11.00000    0.03916    0.05874 =
         0.04351    0.01049    0.00643    0.00027
N3    3    0.254068    0.705146    0.329866    11.00000    0.04883    0.04248 =
         0.04674    0.00506    0.00716    0.00036
O1    4    0.220271    0.810006    0.332823    11.00000    0.06500    0.04471 =
         0.07092    0.00988    0.00276    0.00531
O2    4    0.055300    0.556023    0.286562    11.00000    0.05308    0.06049 =
         0.08265   -0.00234    0.00654   -0.01143
O3    4   -0.172056    0.421901    0.334440    11.00000    0.08669    0.09130 =
         0.10822   -0.04520    0.05133   -0.03297
AFIX 147
H301  2   -0.196189    0.399150    0.279611    11.00000   -1.50000
AFIX   0
O4    4    0.125846    0.897403    0.440087    11.00000    0.10323    0.10785 =
         0.16344   -0.03308   -0.00348    0.01099
AFIX   3
H401  2    0.159875    0.855614    0.414719    11.00000   -1.50000
AFIX   0
O5    4    0.006169    0.787241    0.425714    11.00000    0.19669    0.13198 =
         0.29200   -0.05223    0.13276   -0.03725
S1    5    0.675810    0.767271    0.723891    11.00000    0.06404    0.05440 =
         0.06445   -0.01510    0.00873   -0.00828
HKLF    4
REM   que-fu in P 21/c
REM R1 =  0.0699 for   2453 Fo > 4sig(Fo)  and  0.1167 for all   3970 data
REM    291 parameters refined using      0 restraints
END
WGHT      0.0802      2.0911
REM Highest difference peak  0.371,  deepest hole -0.390,  1-sigma level  0.064
Q1    1  -0.0428  0.8612  0.4529  11.00000  0.05    0.37
Q2    1   0.0990  0.8190  0.4976  11.00000  0.05    0.29
Q3    1   0.6361  0.6440  0.5967  11.00000  0.05    0.25
Q4    1   0.6567  0.7375  0.5817  11.00000  0.05    0.24
Q5    1   0.6265  0.6860  0.7331  11.00000  0.05    0.24
;
