# Supplementary material for: Quetiapine N-oxide–fumaric acid (2/1)
Source: Acta Crystallogr Sect E Struct Rep Online. 2012 May 16;68(Pt 6):o1753–4. doi: 10.1107/S1600536812020818 (PMC3379340; doi:10.1107/S1600536812020818)
Supplement: Supplementary file 2 [file e-68-o1753-Isup2.hkl]

#
# h,k,l, Fc-squared, Fo-squared, sigma(Fo-squared) and status flag
#
data_I
_shelx_title '  que-fu in P 21/c'
_shelx_refln_list_code          4
_shelx_F_calc_maximum      165.24
_exptl_crystal_F_000       968.00
_reflns_d_resolution_high  0.8406
 
loop_
 _symmetry_equiv_pos_as_xyz
 'x, y, z'
 '-x, y+1/2, -z+1/2'
 '-x, -y, -z'
 'x, -y-1/2, z-1/2'
 
_cell_length_a    13.1299
_cell_length_b    12.5047
_cell_length_c    13.9950
_cell_angle_alpha  90.000
_cell_angle_beta  101.595
_cell_angle_gamma  90.000
 
_shelx_F_squared_multiplier     1.000
 
loop_
 _refln_index_h
 _refln_index_k
 _refln_index_l
 _refln_F_squared_calc
 _refln_F_squared_meas
 _refln_F_squared_sigma
 _refln_observed_status
   2   0   0       38.92       19.58      4.67 o
   3   0   0     5285.91     4549.24     93.21 o
   4   0   0     2731.72     2448.35     62.07 o
   5   0   0       16.59        8.23      7.58 o
   6   0   0      293.74      221.86     15.00 o
   7   0   0     1496.36     1705.57     47.12 o
   8   0   0     1826.53     1758.82     80.80 o
   9   0   0       12.28       -0.40      9.64 o
  10   0   0       65.52       90.42     29.60 o
  11   0   0      801.81      862.31     70.41 o
  12   0   0        0.77        4.95     15.00 o
  13   0   0       56.82       39.64     33.08 o
  14   0   0       10.87       34.15     33.75 o
  15   0   0        1.58       -9.24     19.82 o
   2   1   0    10538.54    10501.70    217.52 o
   3   1   0     1900.87     1465.44     60.67 o
   4   1   0     5455.56     5244.57     89.95 o
   5   1   0     7642.42     7825.55    147.95 o
   6   1   0      180.14      165.11     10.76 o
   7   1   0      954.53      990.78     54.20 o
   8   1   0      115.64      130.90     12.95 o
   9   1   0      260.35      239.00     23.94 o
  10   1   0      122.47      132.82     23.17 o
  11   1   0      187.98      251.62     60.17 o
  12   1   0       83.08       55.10     17.33 o
  13   1   0        5.07      -15.37     20.26 o
  14   1   0        0.96        7.78     15.81 o
  15   1   0       19.40       40.44     25.85 o
   0   2   0    11344.06    12399.38    511.87 o
   1   2   0     7989.84     7649.61     81.43 o
   2   2   0    15141.90    16824.22    219.71 o
   3   2   0     2482.55     2149.99     33.04 o
   4   2   0       41.98       31.30      8.28 o
   5   2   0      418.52      496.67     21.18 o
   6   2   0      178.18      193.40     12.96 o
   7   2   0       23.43       44.93     11.86 o
   8   2   0        7.77       37.88     10.13 o
   9   2   0     1288.05     1460.14     51.30 o
  10   2   0      267.97      306.56     21.52 o
  11   2   0      240.95      272.64     21.99 o
  12   2   0      110.48      136.17     21.11 o
  13   2   0       18.71       26.11     13.60 o
  14   2   0       16.37       27.00     24.00 o
  15   2   0        2.46       -6.44     12.74 o
   1   3   0       28.93       25.79      4.87 o
   2   3   0    10751.11    10714.62    133.89 o
   3   3   0        1.50        5.91      3.61 o
   4   3   0      942.27     1022.31     18.63 o
   5   3   0     1231.28     1003.23     18.92 o
   6   3   0       37.48       19.46      5.63 o
   7   3   0     1421.80     1354.51     23.51 o
   8   3   0      228.70      218.31     12.73 o
   9   3   0       60.67       67.19     12.09 o
  10   3   0       91.82       86.13      9.58 o
  11   3   0      110.52      103.37     13.73 o
  12   3   0      111.03       88.13     12.09 o
  13   3   0       79.73       53.31     14.02 o
  14   3   0       16.06       22.97     14.64 o
   0   4   0     1756.30     1797.92     45.42 o
   1   4   0      968.99      942.37     17.65 o
   2   4   0      136.57       71.34      7.83 o
   3   4   0     4913.30     4350.02     58.32 o
   4   4   0        5.76       12.52      3.62 o
   5   4   0      285.00      286.57     19.74 o
   6   4   0      302.72      305.77     12.65 o
   7   4   0       52.66       95.18     10.46 o
   8   4   0      511.28      547.18     18.02 o
   9   4   0      356.53      450.63     19.19 o
  10   4   0       67.67       68.60      9.14 o
  11   4   0      198.18      164.93     11.58 o
  12   4   0      256.21      318.19     24.62 o
  13   4   0       66.03       23.85     14.34 o
  14   4   0        3.23        3.14     12.79 o
   1   5   0      616.93      524.40     12.35 o
   2   5   0       22.74       20.67      5.17 o
   3   5   0      696.32      752.29     19.02 o
   4   5   0     1455.87     1310.84     51.48 o
   5   5   0       15.29       38.68      7.74 o
   6   5   0      574.88      683.35     18.29 o
   7   5   0      685.54      714.46     23.96 o
   8   5   0      513.40      568.24     16.52 o
   9   5   0       12.08       15.24      5.34 o
  10   5   0      159.57      135.14     14.45 o
  11   5   0        0.41        5.41      5.45 o
  12   5   0       91.35       88.81     17.82 o
  13   5   0      197.81      250.44     76.75 o
  14   5   0        1.40        1.57     13.01 o
   0   6   0       98.14      157.34     16.14 o
   1   6   0      974.42      865.65     16.26 o
   2   6   0       26.90       29.48      5.75 o
   3   6   0     1477.62     1415.48     28.82 o
   4   6   0      583.60      574.50     19.92 o
   5   6   0      605.68      598.95     14.45 o
   6   6   0      316.08      349.49     16.53 o
   7   6   0      796.37      728.33     50.51 o
   8   6   0      452.90      492.17     25.76 o
   9   6   0       14.36       33.27      7.50 o
  10   6   0      160.32      165.14     15.96 o
  11   6   0        0.49        6.20     10.44 o
  12   6   0        2.86       -4.35     11.78 o
  13   6   0        7.70       12.87     14.75 o
  14   6   0       32.66       26.59     17.16 o
   1   7   0     1281.37     1323.30     54.56 o
   2   7   0      815.81      738.61     17.82 o
   3   7   0      280.80      276.03     11.06 o
   4   7   0      160.65      169.36      9.38 o
   5   7   0      143.89      150.80      8.72 o
   6   7   0       79.28       85.18     14.70 o
   7   7   0       91.69       80.49     14.47 o
   8   7   0       83.43      102.58     13.14 o
   9   7   0      177.49      181.82     25.20 o
  10   7   0        0.01       12.51     12.72 o
  11   7   0        0.00       -3.27     14.07 o
  12   7   0       90.00       66.22     18.05 o
  13   7   0       14.88       26.44     14.29 o
   0   8   0       63.73       58.59     12.25 o
   1   8   0      896.02      826.45     26.38 o
   2   8   0      144.69      182.43     12.19 o
   3   8   0        1.18        7.91      5.26 o
   4   8   0      134.10      153.89     10.93 o
   5   8   0      311.11      271.23     12.32 o
   6   8   0      117.98      160.72     14.84 o
   7   8   0      126.25      119.49     21.02 o
   8   8   0        1.23       -3.84      9.75 o
   9   8   0      134.37      109.93     23.94 o
  10   8   0        0.05       27.76     13.35 o
  11   8   0       35.55       38.38     12.39 o
  12   8   0        0.28       24.03     16.04 o
   1   9   0      486.14      502.65     16.06 o
   2   9   0       86.25       87.14      8.71 o
   3   9   0      127.32      123.12      8.84 o
   4   9   0       41.09       55.20     10.68 o
   5   9   0      434.68      413.08     17.63 o
   6   9   0      122.61      130.30     12.15 o
   7   9   0        1.23        3.41      8.19 o
   8   9   0       23.29       24.78     12.60 o
   9   9   0        0.00      -10.00     13.77 o
  10   9   0       55.41       22.10     13.87 o
  11   9   0        3.84       15.29     17.21 o
  12   9   0        2.85       12.22     16.10 o
   0  10   0       39.33       37.30     11.20 o
   1  10   0      148.34      155.17     12.87 o
   2  10   0      406.46      407.78     16.10 o
   3  10   0       13.73       15.21      5.90 o
   4  10   0        2.26        3.46      6.73 o
   5  10   0        6.47        0.63      6.13 o
   6  10   0        0.02        1.09      7.55 o
   7  10   0      215.15      162.23     18.89 o
   8  10   0       98.50      119.86     16.22 o
   9  10   0       29.07       42.35     26.84 o
  10  10   0       12.08       23.82     15.49 o
  11  10   0        1.02        6.16     18.59 o
   1  11   0        8.14       10.14      8.77 o
   2  11   0       92.77      102.31     13.06 o
   3  11   0        0.66        4.04      6.37 o
   4  11   0        0.02        3.99      7.43 o
   5  11   0       62.21       64.37      9.95 o
   6  11   0        5.73        7.38      8.16 o
   7  11   0      149.82       98.70     24.68 o
   8  11   0       13.03       19.98     13.50 o
   9  11   0        0.09       24.34     16.44 o
  10  11   0       11.29       -5.00     11.66 o
   0  12   0       35.53       23.78     20.02 o
   1  12   0      191.84      197.65     16.56 o
   2  12   0        7.11        8.16      8.64 o
   3  12   0      109.74      144.23     14.15 o
   4  12   0       25.23       44.96     11.73 o
   5  12   0        1.01       -4.93      9.57 o
   6  12   0       22.88       11.18      8.71 o
   7  12   0       16.49        1.55      7.45 o
   8  12   0        6.04        8.44     10.92 o
   9  12   0       20.52        8.98     14.13 o
   1  13   0       69.70       61.66     15.27 o
   2  13   0        8.17       30.54      9.97 o
   3  13   0        7.45       -2.49      8.39 o
   4  13   0       40.76       17.90     11.38 o
   5  13   0       32.78       19.01     12.03 o
   6  13   0       13.76        0.61      9.26 o
   7  13   0        1.15        3.48      8.66 o
   0  14   0        1.88        5.82     10.60 o
   1  14   0       14.66       14.84     11.61 o
   2  14   0       13.37       -0.93     10.03 o
   3  14   0        0.38       14.60     10.06 o
   4  14   0        0.64        4.93      9.32 o
   5  14   0        8.61       24.36     13.98 o
 -15   1   1        4.46        3.28     18.01 o
 -14   1   1        8.69       17.94     24.97 o
 -13   1   1       33.89       41.63     16.79 o
 -12   1   1        8.62       20.26     18.61 o
 -11   1   1        6.31        9.38     11.08 o
 -10   1   1       54.43       52.39     10.55 o
  -9   1   1      663.31      759.49     24.34 o
  -8   1   1        6.20       53.41     10.17 o
  -7   1   1       49.08       63.50     12.29 o
  -6   1   1      906.92      763.28     22.69 o
  -5   1   1       11.90        2.56      5.97 o
  -4   1   1       71.27       64.27      8.29 o
  -3   1   1      902.49      847.45     29.42 o
  -2   1   1      158.68      232.15      7.03 o
   2   1   1    11228.89     9973.48    168.74 o
   3   1   1      362.64      246.52     14.26 o
   4   1   1      229.29      245.99      9.84 o
   5   1   1      553.53      565.33     16.58 o
   6   1   1      189.40      195.44     11.46 o
   7   1   1      243.49      249.41     18.32 o
   8   1   1      231.65      255.21     25.83 o
   9   1   1      407.92      436.15     31.79 o
  10   1   1       25.36       27.61     11.72 o
  11   1   1        8.60        0.57     14.72 o
  12   1   1        0.28        6.34     13.08 o
  13   1   1        5.13       13.97     15.26 o
  14   1   1        0.02       18.90     13.64 o
  15   1   1        0.10        4.69      8.55 o
 -15   2   1        0.07      -29.94     19.96 o
 -14   2   1        3.06      -11.19     21.12 o
 -13   2   1        7.47       10.88     13.45 o
 -12   2   1       35.04       52.23     14.68 o
 -11   2   1      292.78      270.59     34.22 o
 -10   2   1       85.59      101.81     12.56 o
  -9   2   1        0.37        4.79     11.45 o
  -8   2   1      150.25      138.50     10.19 o
  -7   2   1      115.08      179.70     12.94 o
  -6   2   1     3632.95     3941.35     80.15 o
  -5   2   1      145.20      125.79     10.77 o
  -4   2   1      219.16      154.85     13.66 o
  -3   2   1      678.47      636.67     16.03 o
  -2   2   1     3089.79     2604.75     42.93 o
  -1   2   1     2004.18     2046.17     22.06 o
   0   2   1     2675.37     2390.66     25.35 o
   1   2   1     7955.38     8064.22    101.81 o
   2   2   1       63.90       44.09      5.90 o
   3   2   1     3431.79     3114.09     56.07 o
   4   2   1     1109.01      995.28     17.16 o
   5   2   1      115.22       91.18     11.36 o
   6   2   1      513.15      518.36     22.76 o
   7   2   1      860.57      873.73     32.27 o
   8   2   1       50.35       69.21     11.48 o
   9   2   1      268.01      311.97     24.64 o
  10   2   1       28.65       42.80     11.64 o
  11   2   1      234.63      245.45     22.64 o
  12   2   1       58.16       48.36     17.50 o
  13   2   1      244.71      327.16     39.66 o
  14   2   1        1.20       -0.28      9.19 o
 -15   3   1       11.54       12.37     16.08 o
 -14   3   1       29.80       26.76     10.54 o
 -13   3   1       18.44       17.34      7.87 o
 -12   3   1        0.60       10.06      6.55 o
 -11   3   1       88.66       48.53     10.15 o
 -10   3   1      664.69      656.53     35.20 o
  -9   3   1        4.95        9.85      5.73 o
  -8   3   1       23.63        8.94      4.82 o
  -7   3   1      329.82      330.09     11.74 o
  -6   3   1      863.92      852.56     16.21 o
  -5   3   1       59.47       95.03      8.48 o
  -4   3   1       54.00      136.59     19.01 o
  -3   3   1      257.18      296.43     13.31 o
  -2   3   1     1433.71     1298.23     17.16 o
  -1   3   1    27304.24    33644.38    523.22 o
   0   3   1    13723.71    14186.58    205.88 o
   1   3   1     3491.70     3501.23     45.04 o
   2   3   1       82.15       97.45      6.40 o
   3   3   1      234.44      243.22      9.01 o
   4   3   1      508.72      504.59     17.92 o
   5   3   1       49.42       50.54      5.04 o
   6   3   1      589.05      616.19     12.22 o
   7   3   1      307.09      316.52      9.30 o
   8   3   1      113.02      123.12     13.19 o
   9   3   1       38.90       26.96      5.83 o
  10   3   1        0.92        5.63      4.26 o
  11   3   1      103.72       60.13     11.08 o
  12   3   1       92.72       79.81     15.38 o
  13   3   1       11.23       -8.35     11.96 o
  14   3   1        8.89       -5.22     17.57 o
 -14   4   1       28.08       55.23     18.60 o
 -13   4   1        0.74        4.50      7.73 o
 -12   4   1      205.22      145.27     25.22 o
 -11   4   1       88.37       61.64      8.69 o
 -10   4   1       47.03       57.72      9.82 o
  -9   4   1       82.15      109.36     11.17 o
  -8   4   1      161.56      167.95     11.65 o
  -7   4   1      108.57      113.12      7.95 o
  -6   4   1      306.22      312.11     12.79 o
  -5   4   1      143.43      100.92      7.38 o
  -4   4   1      681.59      576.54     19.02 o
  -3   4   1        2.85       31.29      5.47 o
  -2   4   1     6982.11     6328.15     86.30 o
  -1   4   1       89.89      174.10     14.38 o
   0   4   1        2.89       38.07      6.16 o
   1   4   1       53.54       51.47      5.96 o
   2   4   1      331.74      345.15     13.93 o
   3   4   1      408.07      411.63     12.72 o
   4   4   1      559.88      521.52     14.21 o
   5   4   1      188.81      215.74     22.82 o
   6   4   1     2998.76     2813.01     57.41 o
   7   4   1      422.99      380.66     16.41 o
   8   4   1       32.78       45.30     10.27 o
   9   4   1        6.47        5.74      7.52 o
  10   4   1        1.42        5.94      8.00 o
  11   4   1      196.35      208.38     16.19 o
  12   4   1      152.68      172.55     37.80 o
  13   4   1       17.12        0.51     11.47 o
  14   4   1       37.43        9.89     11.61 o
 -14   5   1        4.09       -3.23     11.19 o
 -13   5   1        1.12       15.35     14.25 o
 -12   5   1        1.33        7.48      7.34 o
 -11   5   1      120.34      162.21     12.44 o
 -10   5   1      392.52      333.60     15.57 o
  -9   5   1       10.32       28.10      7.82 o
  -8   5   1      414.88      492.30     17.60 o
  -7   5   1      463.98      427.46     16.09 o
  -6   5   1       41.63       59.98      8.38 o
  -5   5   1      177.46      197.69      8.72 o
  -4   5   1        0.11        5.84      4.66 o
  -3   5   1       35.79       30.90      5.21 o
  -2   5   1      313.78      261.94     14.74 o
  -1   5   1      328.67      274.89     10.39 o
   0   5   1       73.45       62.13      7.81 o
   1   5   1      265.70      222.59      9.97 o
   2   5   1        0.64        5.18      4.64 o
   3   5   1       13.27       15.72      4.88 o
   4   5   1      449.14      378.80     11.26 o
   5   5   1      752.62      795.46     27.07 o
   6   5   1        0.14        4.95      7.67 o
   7   5   1       83.95      104.93     11.53 o
   8   5   1      113.64       81.12     13.42 o
   9   5   1      158.04      137.91     15.55 o
  10   5   1       41.81       54.19     12.46 o
  11   5   1      135.67      158.78     17.39 o
  12   5   1       75.13       33.83     12.31 o
  13   5   1        6.41       28.78     12.97 o
  14   5   1        0.15       -6.91     11.30 o
 -14   6   1      124.44      136.18     26.84 o
 -13   6   1        2.97        0.42     14.48 o
 -12   6   1        0.02       -3.60      7.58 o
 -11   6   1        0.10        3.63      6.61 o
 -10   6   1      487.26      455.04     18.02 o
  -9   6   1       24.16       41.54      7.74 o
  -8   6   1       36.92       43.93      8.78 o
  -7   6   1        1.06       11.68      5.91 o
  -6   6   1      219.65      223.20     11.83 o
  -5   6   1      661.16      674.45     13.85 o
  -4   6   1       72.65       65.64      6.94 o
  -3   6   1     4020.35     3892.38     64.18 o
  -2   6   1      156.09      188.53      9.71 o
  -1   6   1        7.57       14.14      5.29 o
   0   6   1     1288.40     1252.99     20.60 o
   1   6   1     1897.63     1705.79     27.99 o
   2   6   1      406.69      540.18     21.92 o
   3   6   1        0.15        4.85      5.05 o
   4   6   1      611.77      513.62     12.35 o
   5   6   1      113.08       94.84      8.98 o
   6   6   1       42.90       26.68     10.29 o
   7   6   1      130.16      157.97     15.78 o
   8   6   1      193.78      237.65     23.37 o
   9   6   1        0.66        2.24      9.59 o
  10   6   1      291.15      336.16     21.07 o
  11   6   1        0.65        1.24      8.25 o
  12   6   1       34.24       22.05     12.60 o
  13   6   1        2.63        3.24     13.01 o
 -13   7   1        6.25       55.66     17.69 o
 -12   7   1        2.39        7.36      7.94 o
 -11   7   1       12.75       16.72      8.04 o
 -10   7   1       17.91       25.03      7.14 o
  -9   7   1      533.55      576.43     22.67 o
  -8   7   1      277.96      331.53     18.57 o
  -7   7   1      186.91      224.93     14.14 o
  -6   7   1        4.06        6.60      5.24 o
  -5   7   1      887.50      860.68     20.71 o
  -4   7   1      119.75      155.38     14.91 o
  -3   7   1      389.09      460.20     13.43 o
  -2   7   1      177.25      154.32      8.85 o
  -1   7   1      796.07      793.45     19.95 o
   0   7   1      112.31      158.49     10.84 o
   1   7   1     1162.06     1016.62     17.28 o
   2   7   1       77.23       76.66      7.07 o
   3   7   1      236.15      288.36     17.12 o
   4   7   1      200.97      182.37     10.77 o
   5   7   1      117.17      117.18      9.91 o
   6   7   1      171.39      180.67     23.10 o
   7   7   1        1.67       11.50     10.86 o
   8   7   1       37.49       37.20     13.97 o
   9   7   1       91.35       88.51     21.41 o
  10   7   1       42.83       60.52     14.95 o
  11   7   1       27.30       38.07     12.35 o
  12   7   1        1.86       -4.47     11.07 o
  13   7   1        1.34        8.05     10.46 o
 -13   8   1        0.13       31.20     21.74 o
 -12   8   1       42.55       83.20     18.67 o
 -11   8   1       24.97       36.21     17.61 o
 -10   8   1       17.11        8.66     23.76 o
  -9   8   1       40.71       60.80     17.47 o
  -8   8   1      392.29      379.03     22.48 o
  -7   8   1       95.37      104.09     14.40 o
  -6   8   1      469.86      457.09     19.16 o
  -5   8   1      266.25      302.50     14.84 o
  -4   8   1      234.50      245.74     13.83 o
  -3   8   1      816.26      760.70     17.99 o
  -2   8   1       93.90      118.67      9.65 o
  -1   8   1     2153.52     2071.24     35.44 o
   0   8   1      161.12      172.50      9.35 o
   1   8   1      821.88      749.57     16.12 o
   2   8   1       89.23       82.18      9.39 o
   3   8   1      453.69      457.06     12.64 o
   4   8   1       13.46       16.39      6.21 o
   5   8   1      127.85      138.45      9.81 o
   6   8   1       59.68       93.46     23.59 o
   7   8   1      110.82       86.97     16.33 o
   8   8   1       99.49       88.14     17.71 o
   9   8   1       63.76       55.56     16.88 o
  10   8   1        0.88        5.68     11.40 o
  11   8   1        2.47       -2.93      9.04 o
  12   8   1       11.62        7.16     11.61 o
 -12   9   1       19.35       21.90     16.59 o
 -11   9   1       12.16       40.86     22.58 o
 -10   9   1       10.76       11.82     14.50 o
  -9   9   1       11.64       22.87     15.33 o
  -8   9   1       16.75       11.24     12.65 o
  -7   9   1       40.12       39.09     10.73 o
  -6   9   1       15.21       25.61      8.58 o
  -5   9   1      108.05       97.81     17.97 o
  -4   9   1      156.21      170.14     12.40 o
  -3   9   1       86.59       95.54     11.67 o
  -2   9   1      362.15      354.86     13.62 o
  -1   9   1      111.66       82.16     13.42 o
   0   9   1      368.43      361.41     12.11 o
   1   9   1       75.43      101.42      8.63 o
   2   9   1       48.95       68.89      9.10 o
   3   9   1       11.07       14.33      8.07 o
   4   9   1      332.81      337.09     13.01 o
   5   9   1      409.10      419.33     14.74 o
   6   9   1       68.81       71.95     11.18 o
   7   9   1       14.30       12.43      6.28 o
   8   9   1       21.22       28.65     10.94 o
   9   9   1       29.45        0.81     10.62 o
  10   9   1       98.39       52.31     13.91 o
  11   9   1       82.29      100.33     34.67 o
 -11  10   1        6.52       26.19     19.82 o
 -10  10   1        6.70       24.67     18.41 o
  -9  10   1       50.31       45.10     22.94 o
  -8  10   1       70.26       92.20     23.49 o
  -7  10   1       67.40       64.48     16.38 o
  -6  10   1       14.39       21.55     10.27 o
  -5  10   1       18.36       28.21      9.62 o
  -4  10   1       19.11       23.42      9.28 o
  -3  10   1        0.91        6.20      7.81 o
  -2  10   1      611.93      608.72     20.70 o
  -1  10   1        5.34        1.43      4.40 o
   0  10   1      266.99      268.99     15.11 o
   1  10   1       52.28       69.24     10.59 o
   2  10   1       76.53       76.57     10.67 o
   3  10   1      302.28      277.19     13.97 o
   4  10   1      112.94      143.53     12.65 o
   5  10   1       48.75       39.51      7.25 o
   6  10   1       20.74       29.44      8.00 o
   7  10   1        5.88       14.67      7.42 o
   8  10   1        1.75       -2.11     10.31 o
   9  10   1       17.72       25.21     13.81 o
  10  10   1        0.25        3.56     12.27 o
  11  10   1       22.38       18.50     16.11 o
 -10  11   1        1.33        2.44     12.40 o
  -9  11   1        4.89        6.49     14.66 o
  -8  11   1        4.89        8.67     15.14 o
  -7  11   1       52.72       20.05     10.09 o
  -6  11   1      206.29      278.18     33.54 o
  -5  11   1        2.01       -0.37      6.88 o
  -4  11   1      108.55       87.22     15.96 o
  -3  11   1       58.60      120.26     10.44 o
  -2  11   1      211.99      242.45     16.10 o
  -1  11   1       47.24       51.17     13.74 o
   0  11   1      104.74      130.74     14.62 o
   1  11   1       14.50       15.10      8.57 o
   2  11   1      123.13      111.84     11.32 o
   3  11   1      317.16      377.97     14.98 o
   4  11   1       25.86       49.02     10.03 o
   5  11   1       22.26        7.17      7.11 o
   6  11   1        4.16       12.42      9.15 o
   7  11   1      379.32      465.57     24.68 o
   8  11   1       62.80       36.31     22.79 o
   9  11   1        8.74       -1.44     17.17 o
  10  11   1       68.04       96.24     19.33 o
  -9  12   1      158.48       -7.13     20.59 o
  -8  12   1      122.67       17.69     16.09 o
  -7  12   1       69.03       46.85     13.98 o
  -6  12   1       71.72       41.11     12.90 o
  -5  12   1       32.44       31.25      9.56 o
  -4  12   1       21.33       20.56      8.41 o
  -3  12   1        0.08       -1.69      5.87 o
  -2  12   1       33.96       23.67      8.24 o
  -1  12   1       50.75       41.19      9.74 o
   0  12   1      369.43      358.00     17.04 o
   1  12   1       27.85       43.44      9.08 o
   2  12   1      113.39      149.24     10.87 o
   3  12   1       99.76       93.94     11.02 o
   4  12   1       13.71       21.95     10.29 o
   5  12   1      144.02      140.40     15.24 o
   6  12   1       38.26       46.20     13.15 o
   7  12   1       41.89       34.78     12.93 o
   8  12   1        8.91       26.93     19.89 o
  -7  13   1       52.87       18.68     10.83 o
  -6  13   1       76.46       34.26     14.94 o
  -5  13   1       13.68        6.05      9.20 o
  -4  13   1      100.78       44.73     19.34 o
  -3  13   1       55.32       52.62     13.31 o
  -2  13   1      100.23      112.26     13.40 o
  -1  13   1       54.34       42.20     10.63 o
   0  13   1        0.91       14.24     10.52 o
   1  13   1       15.04       24.32     13.09 o
   2  13   1      114.46      127.46     17.01 o
   3  13   1        2.19       11.29      9.30 o
   4  13   1        9.37       24.16     10.36 o
   5  13   1       47.23       48.24     14.45 o
   6  13   1      163.04      190.58     18.45 o
   7  13   1      156.15      163.48     33.01 o
  -5  14   1       17.60       22.51     12.56 o
  -4  14   1        0.90        2.07      8.96 o
  -3  14   1        0.17       -2.24      9.33 o
  -2  14   1       12.37       20.51     10.85 o
  -1  14   1        4.55       21.44     12.51 o
   0  14   1       19.61       14.02     14.98 o
   1  14   1       10.91        7.36      8.84 o
   2  14   1      267.15      284.89     45.52 o
   3  14   1      174.03      149.66     37.18 o
   4  14   1        3.58        1.45     10.53 o
 -15   0   2        5.12       13.66     19.42 o
 -14   0   2       28.71        9.78     27.19 o
 -13   0   2       13.24       -6.29     23.84 o
 -12   0   2       10.01       -6.03     13.93 o
 -11   0   2        5.03      -18.08     23.17 o
 -10   0   2        0.06        1.76      9.16 o
  -9   0   2        0.03       -5.90     11.93 o
  -8   0   2     1506.21     1493.70     43.49 o
  -7   0   2    14846.68    17214.40    464.64 o
  -6   0   2     3104.05     3448.30     73.19 o
  -5   0   2     1783.67     1588.08     43.17 o
  -4   0   2      239.58      147.74     13.77 o
  -3   0   2     4976.32     4521.80     92.74 o
  -2   0   2      196.70      246.54      7.88 o
  -1   0   2     4428.65     4870.94    138.73 o
   1   0   2     1400.22      662.17     24.15 o
   2   0   2       35.25       13.62      6.43 o
   3   0   2     1495.93     1555.80     32.40 o
   4   0   2      333.72      345.61     13.54 o
   5   0   2     2525.61     2308.04     87.87 o
   6   0   2       21.35       29.06     11.92 o
   7   0   2      734.44      741.05     49.64 o
   8   0   2      485.64      477.85     43.91 o
   9   0   2       13.81       46.60     25.04 o
  10   0   2     2762.67     3079.10    149.96 o
  11   0   2      139.04       45.66     47.10 o
  12   0   2       15.76       13.68     13.46 o
  13   0   2       11.92       22.97     11.45 o
  14   0   2       58.59       57.94     51.36 o
 -15   1   2       86.66       74.52     29.21 o
 -14   1   2       28.98       26.50     16.45 o
 -13   1   2       35.92       41.54     16.49 o
 -12   1   2       47.04       43.30     12.13 o
 -11   1   2       34.53       26.80     11.84 o
 -10   1   2      199.53      211.80     17.24 o
  -9   1   2        5.82        0.06      8.26 o
  -8   1   2     1043.46     1081.62     29.64 o
  -7   1   2     1756.60     1724.75     39.13 o
  -6   1   2    11108.94    12282.05    210.07 o
  -5   1   2      200.49      208.85      9.84 o
  -4   1   2     4908.92     4555.19     67.16 o
  -3   1   2     5846.11     5469.36     78.91 o
  -2   1   2    11445.63    13299.89    195.64 o
  -1   1   2      952.85      644.81     24.81 o
   0   1   2     2539.73     1855.20     42.09 o
   1   1   2     1431.68     1271.83     18.64 o
   2   1   2     4003.94     3610.39     40.87 o
   3   1   2       40.20       37.84      5.98 o
   4   1   2     1364.63     1232.25     19.14 o
   5   1   2     3312.00     3214.18     47.63 o
   6   1   2      259.70      281.83     15.20 o
   7   1   2      400.82      354.77     20.01 o
   8   1   2      541.79      553.85     26.62 o
   9   1   2       73.54       89.98     19.02 o
  10   1   2     1625.02     1725.74     72.58 o
  11   1   2      345.74      323.28     45.40 o
  12   1   2       11.96       -1.12      5.27 o
  13   1   2      143.03       86.02     25.18 o
  14   1   2        8.53       -1.19      9.81 o
 -15   2   2        2.02       -5.28     19.81 o
 -14   2   2       15.72       24.92     13.47 o
 -13   2   2       27.75       40.75     15.36 o
 -12   2   2        0.23       -2.72     10.56 o
 -11   2   2        0.03        4.00     12.75 o
 -10   2   2       67.38       63.92     12.66 o
  -9   2   2      273.39      290.24     23.84 o
  -8   2   2       30.61       38.95     10.66 o
  -7   2   2       27.31       29.95      7.12 o
  -6   2   2     1989.08     2054.79     46.18 o
  -5   2   2        5.29       18.80      6.88 o
  -4   2   2     1719.67     1720.59     26.16 o
  -3   2   2     4376.25     3913.69     74.96 o
  -2   2   2    21977.61    26597.54    429.87 o
  -1   2   2    14774.70    15637.27    200.11 o
   0   2   2      102.93      146.06      5.94 o
   1   2   2    20946.83    25690.54    370.66 o
   2   2   2     1510.87     1575.23     25.06 o
   3   2   2     3699.62     3389.60     52.91 o
   4   2   2      553.26      523.20     20.65 o
   5   2   2      594.48      523.49     15.02 o
   6   2   2      337.00      330.17     12.21 o
   7   2   2      191.99      220.61      6.09 o
   8   2   2      298.89      291.35      8.32 o
   9   2   2      905.16     1017.19     19.62 o
  10   2   2      237.37      242.84     34.52 o
  11   2   2      171.91      126.70     29.07 o
  12   2   2       14.63        6.64      6.81 o
  13   2   2       18.15        0.51      7.76 o
  14   2   2       74.12       44.38     18.08 o
 -15   3   2        5.23        2.47     10.65 o
 -14   3   2        0.56       -8.94      8.38 o
 -13   3   2       13.92       12.85      7.59 o
 -12   3   2        3.64        0.37      8.31 o
 -11   3   2      182.33      193.83     16.72 o
 -10   3   2       11.59       47.56      9.23 o
  -9   3   2     1187.75     1196.64     28.90 o
  -8   3   2      269.49      326.53     13.48 o
  -7   3   2     1088.38      969.09     23.54 o
  -6   3   2       51.09       39.91      5.57 o
  -5   3   2     1096.15      999.98     28.80 o
  -4   3   2     2954.20     2394.48     62.60 o
  -3   3   2     1994.81     2341.73     34.40 o
  -2   3   2        6.54       34.60      4.20 o
  -1   3   2     4682.95     4188.65     56.04 o
   0   3   2       98.08      156.47     12.05 o
   1   3   2     5327.85     5290.82     65.06 o
   2   3   2     8173.50     7814.40    108.52 o
   3   3   2     3645.53     3663.69     44.24 o
   4   3   2      560.48      531.61     20.53 o
   5   3   2     2718.04     2783.06     56.68 o
   6   3   2      489.47      474.83     19.55 o
   7   3   2      967.11      853.31     27.78 o
   8   3   2        6.17       16.38     10.43 o
   9   3   2      512.52      570.73     24.49 o
  10   3   2      375.20      387.90     23.89 o
  11   3   2      256.95      312.16     28.27 o
  12   3   2       70.73       44.81     18.04 o
  13   3   2       67.26       49.52     22.62 o
  14   3   2       18.30        0.31     12.56 o
 -15   4   2        2.99       -3.46     15.53 o
 -14   4   2        4.11       14.54      8.46 o
 -13   4   2        1.30       -1.58      7.97 o
 -12   4   2        7.25       17.13      7.90 o
 -11   4   2      314.80      334.62     20.08 o
 -10   4   2       10.25        7.41      6.73 o
  -9   4   2       56.67       67.76      8.56 o
  -8   4   2        1.14       15.78      7.08 o
  -7   4   2      173.99      168.16      9.33 o
  -6   4   2       17.40       22.84      7.24 o
  -5   4   2      694.52      681.36     15.76 o
  -4   4   2       27.16       74.85      7.15 o
  -3   4   2      214.58      288.51     10.16 o
  -2   4   2     4325.16     3693.05     45.60 o
  -1   4   2      661.57      747.76     12.05 o
   0   4   2     3270.85     3051.38     39.15 o
   1   4   2     1507.08     1294.25     30.38 o
   2   4   2       34.88       43.26      5.43 o
   3   4   2     1319.39     1292.10     23.13 o
   4   4   2      345.83      294.25      9.22 o
   5   4   2      270.50      216.78     16.18 o
   6   4   2      634.98      563.41     18.43 o
   7   4   2      750.35      810.46     22.77 o
   8   4   2       57.22       45.85     14.68 o
   9   4   2        6.52       -1.73      8.07 o
  10   4   2       85.78       54.23     14.22 o
  11   4   2      450.74      545.18     35.86 o
  12   4   2       52.63       19.71      9.79 o
  13   4   2        0.81        4.09      7.79 o
  14   4   2       36.23       31.69     17.37 o
 -14   5   2        5.25       36.33     21.36 o
 -13   5   2        0.11        7.88      9.15 o
 -12   5   2       62.76       56.02     12.20 o
 -11   5   2       11.10       27.80      9.57 o
 -10   5   2      155.39      182.11     12.58 o
  -9   5   2      769.40      742.01     21.06 o
  -8   5   2       60.64       72.31      8.64 o
  -7   5   2      147.26      178.60     12.54 o
  -6   5   2       28.83       12.32      6.95 o
  -5   5   2      211.04      210.18      8.58 o
  -4   5   2        1.76       -0.06      3.19 o
  -3   5   2      380.52      431.95     18.50 o
  -2   5   2     1607.45     1726.36     44.71 o
  -1   5   2      127.14      160.92      7.32 o
   0   5   2      171.73      125.66      7.44 o
   1   5   2     2886.14     2933.22     42.08 o
   2   5   2     3215.45     3085.27     45.54 o
   3   5   2        1.68       14.25      5.73 o
   4   5   2      347.41      375.78      8.60 o
   5   5   2        0.41        0.08      3.66 o
   6   5   2      123.45      113.62     11.21 o
   7   5   2      275.26      286.35     17.81 o
   8   5   2      281.89      288.87     17.54 o
   9   5   2      105.97      136.06     17.44 o
  10   5   2       40.72       14.88      8.97 o
  11   5   2       13.08       15.45     10.07 o
  12   5   2        5.09        7.40      8.18 o
  13   5   2       98.52       42.89     12.52 o
 -14   6   2       99.00      151.30     23.23 o
 -13   6   2        0.75        4.77      9.56 o
 -12   6   2      151.37      186.36     24.44 o
 -11   6   2      329.01      322.26     26.49 o
 -10   6   2       10.68       15.82      9.07 o
  -9   6   2      150.71      220.00     12.05 o
  -8   6   2      765.63      791.86     24.31 o
  -7   6   2      139.31      133.71     11.32 o
  -6   6   2       20.20       17.49      6.12 o
  -5   6   2       36.38       34.06      6.50 o
  -4   6   2       34.76       71.24      6.53 o
  -3   6   2     2242.59     2243.85     36.27 o
  -2   6   2      838.78      719.79     19.01 o
  -1   6   2      854.25      757.31     15.46 o
   0   6   2      385.22      408.94     13.86 o
   1   6   2       34.15       87.98      8.30 o
   2   6   2       24.34       44.56      7.57 o
   3   6   2      193.60      206.77      8.07 o
   4   6   2       26.75       49.41      6.95 o
   5   6   2       76.73       86.81      6.80 o
   6   6   2      874.60      946.27     28.04 o
   7   6   2       75.89       66.35     21.33 o
   8   6   2      153.40      171.66     14.14 o
   9   6   2        5.87       17.53     13.03 o
  10   6   2        2.40        5.27     11.31 o
  11   6   2      142.30      174.68     20.79 o
  12   6   2        5.74        3.53      9.63 o
  13   6   2        3.16        7.18      9.98 o
 -13   7   2        4.83       -2.90     13.95 o
 -12   7   2        5.51        4.60      7.20 o
 -11   7   2       28.96       27.00      9.62 o
 -10   7   2      389.42      421.12     19.52 o
  -9   7   2       11.64       15.88     10.04 o
  -8   7   2      443.56      402.80     24.00 o
  -7   7   2      793.44      857.16     27.85 o
  -6   7   2       71.68       81.56      9.53 o
  -5   7   2       29.47       37.71      7.43 o
  -4   7   2       16.97       16.00      5.24 o
  -3   7   2       32.25       34.58      5.71 o
  -2   7   2      609.69      637.46     17.54 o
  -1   7   2      102.42       83.46      7.60 o
   0   7   2      124.02      129.81      8.03 o
   1   7   2     1104.55     1005.04     20.43 o
   2   7   2       19.32       39.79      5.35 o
   3   7   2       16.31       16.86      5.40 o
   4   7   2      163.77      165.96     12.71 o
   5   7   2       63.44       70.46      7.21 o
   6   7   2        5.51        6.94      4.26 o
   7   7   2       24.37       22.21     10.43 o
   8   7   2       78.89       67.25     13.44 o
   9   7   2        0.06       -5.23      8.09 o
  10   7   2        9.09       20.22     11.09 o
  11   7   2        8.43        3.27      8.65 o
  12   7   2        0.09        0.04      8.37 o
 -13   8   2       28.22       50.12     20.81 o
 -12   8   2       95.91       72.06     13.44 o
 -11   8   2      138.62      122.02     20.61 o
 -10   8   2      135.17      192.92     17.70 o
  -9   8   2       65.15       69.53     13.95 o
  -8   8   2        0.01       14.49      9.65 o
  -7   8   2      228.02      238.04     15.44 o
  -6   8   2      259.98      264.11     12.84 o
  -5   8   2      599.43      633.67     15.66 o
  -4   8   2        0.18        1.62      4.22 o
  -3   8   2      576.85      536.16     14.96 o
  -2   8   2      105.13      121.21     10.60 o
  -1   8   2     2506.44     2491.66     42.64 o
   0   8   2       48.80       68.80      8.56 o
   1   8   2      360.80      350.35     14.32 o
   2   8   2       29.73       36.62      6.73 o
   3   8   2        9.66       21.11      5.53 o
   4   8   2       32.65       41.58      7.13 o
   5   8   2      133.13      145.12      9.12 o
   6   8   2      381.77      388.97     19.53 o
   7   8   2       44.53       36.61     10.83 o
   8   8   2      189.13      216.79     15.97 o
   9   8   2      153.68      156.67     20.29 o
  10   8   2      123.52      146.23     26.26 o
  11   8   2        1.02        6.55     11.65 o
  12   8   2        2.88       23.97     15.06 o
 -12   9   2        3.56        6.19     12.73 o
 -11   9   2       42.61       51.39     18.98 o
 -10   9   2        4.40       11.48     11.47 o
  -9   9   2       56.71       20.60     15.24 o
  -8   9   2       18.98       12.77     13.90 o
  -7   9   2        6.17        3.41      5.55 o
  -6   9   2      167.87      179.84     13.96 o
  -5   9   2        0.28       -2.89      5.18 o
  -4   9   2      112.04      120.37     11.20 o
  -3   9   2      106.64      128.33     13.64 o
  -2   9   2       84.35      104.44     10.28 o
  -1   9   2      380.56      332.03     14.52 o
   0   9   2        8.67       19.80      6.23 o
   1   9   2      120.97      128.93      9.36 o
   2   9   2       10.06       29.63      6.76 o
   3   9   2      230.10      253.31     12.10 o
   4   9   2      259.12      236.42     11.52 o
   5   9   2        1.84        4.16      5.71 o
   6   9   2        8.32        5.15      5.58 o
   7   9   2        3.51        5.84      7.61 o
   8   9   2       48.42       61.67     16.19 o
   9   9   2       60.79       30.03     15.04 o
  10   9   2        7.62       13.70     13.76 o
  11   9   2        3.62       32.91     17.26 o
 -11  10   2       47.08       59.18     19.41 o
 -10  10   2       43.08       67.29     28.39 o
  -9  10   2       88.46       82.07     36.54 o
  -8  10   2        2.78       -3.12     12.28 o
  -7  10   2       18.24       24.88     10.31 o
  -6  10   2        1.29       -0.48      5.47 o
  -5  10   2      106.09      114.62     12.46 o
  -4  10   2      312.26      375.14     23.12 o
  -3  10   2      681.63      594.82     26.67 o
  -2  10   2       54.62       84.15     12.25 o
  -1  10   2        8.14        3.90      6.84 o
   0  10   2      269.12      286.74     13.35 o
   1  10   2      202.05      218.68     15.82 o
   2  10   2       17.40       25.12      8.05 o
   3  10   2      133.52      154.80     15.06 o
   4  10   2      116.69      179.06     16.06 o
   5  10   2       51.84       75.44     10.15 o
   6  10   2       17.91        6.72      7.56 o
   7  10   2        2.41        4.31      6.79 o
   8  10   2      563.49      657.89     37.52 o
   9  10   2        0.03       12.13     13.53 o
  10  10   2        0.31        2.88     13.14 o
 -10  11   2        3.80       -0.01     15.90 o
  -9  11   2      164.18       48.77     40.23 o
  -8  11   2      175.86       81.08     57.51 o
  -7  11   2        0.10        0.84      5.61 o
  -6  11   2       20.75       19.45      8.97 o
  -5  11   2       35.94       32.25     10.89 o
  -4  11   2       12.06       29.94      9.52 o
  -3  11   2      138.51      142.20     11.42 o
  -2  11   2      116.99       91.08     14.06 o
  -1  11   2       34.25       32.21      7.70 o
   0  11   2      145.28      141.75     11.07 o
   1  11   2       30.09       39.16      8.48 o
   2  11   2       88.47      114.61     11.76 o
   3  11   2      148.40      187.95     13.99 o
   4  11   2       96.09       80.63     13.32 o
   5  11   2       68.45       86.61     12.41 o
   6  11   2       39.19       38.30      9.88 o
   7  11   2      172.60      142.60     14.67 o
   8  11   2       11.83       34.20     13.25 o
   9  11   2        6.49       23.19     16.00 o
  -9  12   2        3.98       -4.83     18.62 o
  -8  12   2        7.36        0.70     13.32 o
  -7  12   2        7.40       15.42      8.85 o
  -6  12   2       29.51       20.71     11.29 o
  -5  12   2        3.85       17.05      9.96 o
  -4  12   2        6.55        4.77      8.51 o
  -3  12   2      102.00       87.31     20.82 o
  -2  12   2       20.36        7.81      7.98 o
  -1  12   2       13.21        6.27      9.65 o
   0  12   2       11.09       17.18     12.52 o
   1  12   2       74.59       69.95     14.39 o
   2  12   2        9.48       16.97     11.88 o
   3  12   2        9.33       17.69     11.19 o
   4  12   2        0.02       -1.95      8.14 o
   5  12   2        1.17       12.58     10.71 o
   6  12   2       94.36      101.19     16.17 o
   7  12   2        2.87       12.05      8.93 o
   8  12   2        8.12       23.05     15.29 o
  -7  13   2       37.94       12.48      9.68 o
  -6  13   2        1.28        6.10      9.18 o
  -5  13   2        2.79       -1.03      8.76 o
  -4  13   2       13.05        4.74      9.50 o
  -3  13   2        2.51        1.52      7.06 o
  -2  13   2        3.45       -2.61      8.04 o
  -1  13   2        0.13       -1.94      7.97 o
   0  13   2        0.05        5.84      7.81 o
   1  13   2       31.71       39.90      9.79 o
   2  13   2        2.51       12.86      9.89 o
   3  13   2        1.86        8.13     10.37 o
   4  13   2        3.04       17.11     12.32 o
   5  13   2       44.72       44.69     13.80 o
   6  13   2       21.43       28.01     14.33 o
  -5  14   2        1.69        4.18      9.25 o
  -4  14   2        8.45       26.24     17.09 o
  -3  14   2        2.07        4.92      9.79 o
  -2  14   2        7.95        9.54      9.56 o
  -1  14   2        1.84        6.42     12.18 o
   0  14   2       11.48       26.10     11.22 o
   1  14   2       44.48       37.89     16.18 o
   2  14   2        5.01       16.15     11.95 o
   3  14   2       22.43       16.87     11.90 o
   4  14   2      112.05      113.03     22.94 o
 -15   1   3        1.29       11.47     15.80 o
 -14   1   3       10.92       11.74     18.80 o
 -13   1   3       36.60       46.16     12.86 o
 -12   1   3        0.24        4.91     12.55 o
 -11   1   3        4.31       -0.94      8.24 o
 -10   1   3       27.78       22.26     12.17 o
  -9   1   3      344.63      392.59     18.54 o
  -8   1   3      117.02       98.84      7.80 o
  -7   1   3       61.91      167.30     24.42 o
  -6   1   3      224.07      246.65     21.55 o
  -5   1   3      295.59      384.85     10.58 o
  -4   1   3       32.22       16.59      4.37 o
  -3   1   3     1123.13     1183.29     16.58 o
  -2   1   3       78.54      111.21     13.20 o
  -1   1   3    11583.98    11100.25    156.92 o
   0   1   3      260.53      182.89      7.99 o
   1   1   3    10757.03     9808.88    131.80 o
   2   1   3     7957.03     7022.50     90.99 o
   3   1   3     1139.22      951.14     16.01 o
   4   1   3       95.57       93.54     12.65 o
   5   1   3        0.41       -1.55      3.13 o
   6   1   3        7.77       20.38      4.87 o
   7   1   3        8.72       12.18     14.94 o
   8   1   3       22.60       15.46      5.22 o
   9   1   3       20.43        8.23      5.10 o
  10   1   3     1070.08      967.66     93.85 o
  11   1   3      148.03      159.31     24.66 o
  12   1   3        0.00        7.49      5.92 o
  13   1   3       15.49       11.78     11.96 o
  14   1   3       11.21       10.46      9.88 o
 -15   2   3        0.75       16.04     16.34 o
 -14   2   3        0.00      -17.20     17.35 o
 -13   2   3       23.06       18.26     16.28 o
 -12   2   3        7.47       16.75     11.92 o
 -11   2   3      137.48      180.08     26.28 o
 -10   2   3       54.07       65.20     15.05 o
  -9   2   3      212.67      233.90     24.77 o
  -8   2   3      298.24      354.03     25.40 o
  -7   2   3      106.76      177.28     20.06 o
  -6   2   3      786.85      785.03     24.42 o
  -5   2   3      557.43      537.79     18.29 o
  -4   2   3       83.38       85.97      9.11 o
  -3   2   3     1955.69     2086.41     30.75 o
  -2   2   3      532.91      506.38     16.09 o
  -1   2   3    19832.73    20944.16    465.73 o
   0   2   3    12541.64    12292.00    153.22 o
   1   2   3       48.49       49.37      5.48 o
   2   2   3      981.38      874.36     15.01 o
   3   2   3      183.21      179.34      7.67 o
   4   2   3      160.68      129.84     11.03 o
   5   2   3        0.71       13.74      6.16 o
   6   2   3       90.64       99.97     10.62 o
   7   2   3      357.67      359.80     13.01 o
   8   2   3      431.92      430.55     19.76 o
   9   2   3      222.23      230.14     13.15 o
  10   2   3      969.23     1049.29     33.35 o
  11   2   3      385.12      427.82     21.15 o
  12   2   3       25.34       23.94     10.22 o
  13   2   3        8.79       -1.96      9.09 o
  14   2   3       11.28       15.00     11.85 o
 -15   3   3        7.03       19.64     10.81 o
 -14   3   3        8.34       21.52     12.32 o
 -13   3   3       43.81       24.62     11.95 o
 -12   3   3      144.18      162.56     28.50 o
 -11   3   3      176.40      173.25     15.95 o
 -10   3   3        1.57       -2.04     10.77 o
  -9   3   3       76.26      107.76     11.96 o
  -8   3   3      896.57      946.24     32.75 o
  -7   3   3        3.23       -9.65      6.44 o
  -6   3   3       80.48       86.84      5.93 o
  -5   3   3      997.49      980.49     15.90 o
  -4   3   3      376.36      460.62     26.39 o
  -3   3   3     7857.21     7448.01    123.00 o
  -2   3   3     1189.18     1465.57     33.55 o
  -1   3   3     1380.13     1000.97     14.17 o
   0   3   3     3551.86     3178.56     37.23 o
   1   3   3      920.51      797.96     14.21 o
   2   3   3     1774.85     1802.90     24.78 o
   3   3   3      424.47      447.61     15.02 o
   4   3   3       45.97       51.96      6.94 o
   5   3   3      812.77      919.31     20.30 o
   6   3   3       66.66       71.85      8.89 o
   7   3   3      224.78      242.69     12.51 o
   8   3   3      377.32      375.86     15.08 o
   9   3   3        8.83       19.36      8.94 o
  10   3   3      654.90      743.15     26.62 o
  11   3   3      139.73       97.58     16.91 o
  12   3   3      117.32       82.47     17.24 o
  13   3   3       32.39        3.85     10.14 o
  14   3   3       14.93       12.11     11.62 o
 -15   4   3        0.39       11.64      9.90 o
 -14   4   3        6.31        8.97      9.46 o
 -13   4   3       26.89       37.93      8.76 o
 -12   4   3      175.91      210.86     15.55 o
 -11   4   3        7.76        4.26      7.47 o
 -10   4   3      320.96      368.71     19.34 o
  -9   4   3     1267.55     1310.85     27.93 o
  -8   4   3      166.13      228.46     16.78 o
  -7   4   3       32.96       60.70      7.31 o
  -6   4   3      326.53      311.49     10.77 o
  -5   4   3       29.35       46.22     11.66 o
  -4   4   3     1428.04     1280.53     24.21 o
  -3   4   3       99.84      187.31     16.27 o
  -2   4   3     1367.67     1444.01     31.35 o
  -1   4   3     8298.28     8523.20    105.70 o
   0   4   3     3894.08     3877.52     48.37 o
   1   4   3      429.55      373.72     10.53 o
   2   4   3      291.70      343.67     11.52 o
   3   4   3      120.56      156.12      9.34 o
   4   4   3      190.43      204.03      9.07 o
   5   4   3        0.96       10.16      5.60 o
   6   4   3      354.73      355.98     15.80 o
   7   4   3      138.01      166.15     14.60 o
   8   4   3        0.06        9.72      9.93 o
   9   4   3      350.26      371.10     18.73 o
  10   4   3      688.12      772.50     29.75 o
  11   4   3        2.03       10.50     13.37 o
  12   4   3       37.27       36.60     16.01 o
  13   4   3        0.08        0.82     10.48 o
 -14   5   3        0.47       32.61     17.08 o
 -13   5   3        0.82       17.69      9.53 o
 -12   5   3      124.35      125.72     12.79 o
 -11   5   3      280.80      268.41     16.19 o
 -10   5   3       23.44       39.88      9.62 o
  -9   5   3      166.26      178.80     17.59 o
  -8   5   3      194.96      194.19      9.19 o
  -7   5   3      106.30      110.34      7.71 o
  -6   5   3      401.65      386.81     13.98 o
  -5   5   3       80.39       95.09      7.45 o
  -4   5   3       25.77       29.81      6.63 o
  -3   5   3     2591.35     2486.53     34.37 o
  -2   5   3     1310.39     1407.58     22.63 o
  -1   5   3     2870.91     2780.28     45.73 o
   0   5   3     1206.05     1110.21     29.91 o
   1   5   3     2325.81     2134.39     31.86 o
   2   5   3       89.94       76.30      7.37 o
   3   5   3      445.84      476.20     14.66 o
   4   5   3       37.18       35.44      4.44 o
   5   5   3       17.99       37.00      3.04 o
   6   5   3        1.22       15.46      6.36 o
   7   5   3      153.39      159.42     15.08 o
   8   5   3      508.59      534.81     23.31 o
   9   5   3       73.22       86.93     12.56 o
  10   5   3      104.12      116.74     16.63 o
  11   5   3       58.34       88.28     13.92 o
  12   5   3        3.55       16.77     13.58 o
  13   5   3       11.16       -4.02     11.65 o
 -14   6   3       20.99       19.62     17.15 o
 -13   6   3       34.61       36.20     12.20 o
 -12   6   3       38.53       36.81     10.74 o
 -11   6   3      504.97      517.98     30.14 o
 -10   6   3      515.29      513.49     25.85 o
  -9   6   3      316.29      334.78     14.66 o
  -8   6   3      219.41      209.92     11.54 o
  -7   6   3      297.30      305.07     16.58 o
  -6   6   3      250.52      243.71     19.57 o
  -5   6   3       28.60       14.95      5.66 o
  -4   6   3      988.40      988.39     18.27 o
  -3   6   3     1482.39     1388.25     31.65 o
  -2   6   3       12.55       16.42      4.76 o
  -1   6   3      496.87      516.28     12.60 o
   0   6   3     2253.78     2066.27     58.08 o
   1   6   3      294.27      277.58     12.85 o
   2   6   3      478.41      554.12     20.10 o
   3   6   3     1807.57     1646.38     62.34 o
   4   6   3      310.69      308.05     11.51 o
   5   6   3       13.65       16.30      4.88 o
   6   6   3        5.55       21.28     10.60 o
   7   6   3        6.81        7.60      7.51 o
   8   6   3       25.59       28.64     11.50 o
   9   6   3        3.86       -0.82      8.63 o
  10   6   3        0.37      -13.20     12.46 o
  11   6   3       39.91       46.54     16.00 o
  12   6   3       36.34       17.23     11.38 o
  13   6   3        0.08       21.08     14.23 o
 -13   7   3        1.09       -4.13     10.35 o
 -12   7   3        0.59       13.83     14.12 o
 -11   7   3       53.12       39.71     13.69 o
 -10   7   3        2.89        3.78      8.62 o
  -9   7   3      467.80      497.19     40.72 o
  -8   7   3      129.31      178.22     23.17 o
  -7   7   3       92.67      114.77     11.71 o
  -6   7   3       14.46       23.72      6.78 o
  -5   7   3       24.39       28.11      5.78 o
  -4   7   3      241.21      223.14      9.26 o
  -3   7   3       43.57       70.52      6.72 o
  -2   7   3       47.51       52.14      6.69 o
  -1   7   3      944.22      868.66     19.42 o
   0   7   3      783.75      759.89     19.20 o
   1   7   3      102.52      110.63      9.09 o
   2   7   3       20.03       28.27      7.40 o
   3   7   3       16.49       22.06      5.86 o
   4   7   3      210.18      219.23     15.23 o
   5   7   3      732.66      761.51     17.47 o
   6   7   3       33.71       28.55      5.51 o
   7   7   3      540.21      594.55     28.58 o
   8   7   3      383.87      408.77     21.61 o
   9   7   3       37.58       54.59     14.04 o
  10   7   3       29.57       16.37     14.98 o
  11   7   3       12.32        4.96      8.79 o
  12   7   3        0.08       10.50     10.96 o
 -13   8   3        4.22       20.49     18.26 o
 -12   8   3       78.46       58.99     11.77 o
 -11   8   3      144.37      123.61     16.32 o
 -10   8   3       14.06       19.23     10.69 o
  -9   8   3      562.40      704.19     28.34 o
  -8   8   3       77.78       98.30     13.30 o
  -7   8   3       33.44       57.00     10.43 o
  -6   8   3      152.59      180.65     11.24 o
  -5   8   3      143.11      162.67     11.26 o
  -4   8   3       55.48       69.95      7.63 o
  -3   8   3       28.54       37.68      6.61 o
  -2   8   3      623.61      610.91     15.92 o
  -1   8   3      269.08      297.40     11.64 o
   0   8   3        6.10       15.40      7.33 o
   1   8   3      281.50      263.12     11.19 o
   2   8   3      148.28      177.64     11.92 o
   3   8   3      376.03      364.31     12.59 o
   4   8   3      264.40      314.88     13.79 o
   5   8   3        9.34       11.26      6.50 o
   6   8   3      112.09      114.78      9.09 o
   7   8   3       37.68       43.00     11.16 o
   8   8   3       26.53       21.38      9.92 o
   9   8   3      107.64      101.44     17.38 o
  10   8   3       45.65       77.15     14.92 o
  11   8   3        0.35       -4.55     10.39 o
  12   8   3        4.40       11.49     13.77 o
 -12   9   3        7.33        7.19     10.07 o
 -11   9   3        0.03       10.58     11.53 o
 -10   9   3       13.04       10.49     10.67 o
  -9   9   3       25.91       49.06     12.14 o
  -8   9   3       20.61       22.52     12.17 o
  -7   9   3      279.11      306.59     14.76 o
  -6   9   3       20.42       20.56      6.83 o
  -5   9   3       10.26       12.04      7.13 o
  -4   9   3      331.87      328.84     16.57 o
  -3   9   3      261.74      284.22     12.83 o
  -2   9   3      247.02      221.64     12.46 o
  -1   9   3       26.07       19.88      7.51 o
   0   9   3       84.50      114.08     12.43 o
   1   9   3      142.09      151.06     14.60 o
   2   9   3        0.15        5.82      5.53 o
   3   9   3       33.79       29.95      8.22 o
   4   9   3      352.17      341.02     15.24 o
   5   9   3      331.87      321.30     15.49 o
   6   9   3       39.47       31.43      7.18 o
   7   9   3       94.43       78.13     12.25 o
   8   9   3      306.02      393.33     24.36 o
   9   9   3       57.59       54.59     15.86 o
  10   9   3       17.83       41.24     19.42 o
  11   9   3       50.25       74.54     18.44 o
 -11  10   3        1.42       10.35     14.92 o
 -10  10   3        8.32        2.41      8.06 o
  -9  10   3       84.35       -1.47      8.71 o
  -8  10   3      303.06      347.36     28.14 o
  -7  10   3       26.17       20.57     15.32 o
  -6  10   3       32.61       43.67     10.11 o
  -5  10   3       27.58       32.98      8.66 o
  -4  10   3        9.29        4.47      6.63 o
  -3  10   3      396.24      398.31     15.04 o
  -2  10   3      441.88      438.98     19.56 o
  -1  10   3      297.99      336.09     16.18 o
   0  10   3      138.83      146.09     10.46 o
   1  10   3      124.69      116.38      8.97 o
   2  10   3        5.50       12.06      7.59 o
   3  10   3      912.47      998.28     28.44 o
   4  10   3      238.50      211.73     14.38 o
   5  10   3       31.03       23.63      8.79 o
   6  10   3      117.86      129.86     12.32 o
   7  10   3        0.93        4.26      5.88 o
   8  10   3        0.23       16.55     11.27 o
   9  10   3       85.04      112.72     24.06 o
  10  10   3       35.33       99.40     21.84 o
 -10  11   3        6.72       -0.98     12.38 o
  -9  11   3        3.63       -2.12     13.49 o
  -8  11   3        3.95        0.82     14.19 o
  -7  11   3       13.99       11.70     12.27 o
  -6  11   3      268.70      268.40     16.07 o
  -5  11   3       26.76       25.45      9.83 o
  -4  11   3      259.53      304.36     17.02 o
  -3  11   3       57.39       40.66      9.77 o
  -2  11   3        0.64       14.08     10.56 o
  -1  11   3      164.87      201.80     14.76 o
   0  11   3      217.68      224.29     15.05 o
   1  11   3      172.86      202.31     18.80 o
   2  11   3      487.69      526.43     21.28 o
   3  11   3       33.36       35.33     10.60 o
   4  11   3        5.69        0.93      6.99 o
   5  11   3       98.44      111.29     13.11 o
   6  11   3        4.85        6.72      7.72 o
   7  11   3       67.42       54.99     13.83 o
   8  11   3        4.40       41.68     20.07 o
   9  11   3       36.86       57.45     34.66 o
  -9  12   3       32.83        9.55     12.33 o
  -8  12   3      188.17       43.06     34.15 o
  -7  12   3       81.10       49.15     20.82 o
  -6  12   3       19.91       16.73     10.25 o
  -5  12   3        1.21        9.68      9.24 o
  -4  12   3        4.82       -7.26      8.45 o
  -3  12   3       49.40       54.24     12.16 o
  -2  12   3       20.52       20.87      9.21 o
  -1  12   3       29.17       24.49      9.64 o
   0  12   3      263.16      360.99     20.04 o
   1  12   3      411.38      435.96     27.41 o
   2  12   3      214.08      237.59     18.83 o
   3  12   3        0.98        4.53      9.11 o
   4  12   3        0.70        2.57      9.46 o
   5  12   3       98.22       63.78     12.29 o
   6  12   3        0.40       12.33     14.27 o
   7  12   3       80.70      135.32     16.60 o
   8  12   3       16.69       14.89     17.25 o
  -7  13   3        2.16        1.98      7.94 o
  -6  13   3       15.51        8.04     10.56 o
  -5  13   3        2.57      -13.19      9.06 o
  -4  13   3       21.79       17.36     11.55 o
  -3  13   3       55.41       34.75     12.23 o
  -2  13   3       35.20       38.90     11.07 o
  -1  13   3        4.10       22.83      9.59 o
   0  13   3        7.50       14.60     11.55 o
   1  13   3       14.39       25.32     12.95 o
   2  13   3       33.51       43.60     12.93 o
   3  13   3       39.64       40.64     12.73 o
   4  13   3        6.52        2.23      8.72 o
   5  13   3       19.98       25.60     11.54 o
   6  13   3        5.49       16.22     10.56 o
  -4  14   3       21.62       21.04     10.57 o
  -3  14   3        1.34        1.68     11.05 o
  -2  14   3       68.67       37.35     14.92 o
  -1  14   3        3.44        7.88     12.11 o
   0  14   3        1.11       -7.85     10.72 o
   1  14   3      120.93      124.52     24.04 o
   2  14   3       27.81       17.31     10.64 o
   3  14   3        0.17       -0.22     10.03 o
 -15   0   4       25.02        7.77     17.28 o
 -14   0   4        6.80       18.35     27.05 o
 -13   0   4       21.77       -5.62     22.10 o
 -12   0   4       12.31       14.16     12.68 o
 -11   0   4       83.27       61.18     18.83 o
 -10   0   4      273.53      322.14     17.67 o
  -9   0   4       11.02        8.75      8.25 o
  -8   0   4     1249.64     1251.87     41.21 o
  -7   0   4      377.28      393.11     29.40 o
  -6   0   4       16.76       33.40      7.58 o
  -5   0   4      309.56      309.38     15.52 o
  -4   0   4      927.20      809.94     22.78 o
  -3   0   4       97.16       98.27      8.52 o
  -2   0   4     3448.93     2953.68     51.42 o
  -1   0   4      776.46      682.12     17.37 o
   0   0   4     4832.50     4452.04     69.43 o
   1   0   4       49.22       13.72      8.37 o
   2   0   4    11983.33    11546.95    211.62 o
   3   0   4     8965.24     8572.67    180.33 o
   4   0   4     7768.96     8763.48    196.04 o
   5   0   4      241.42      309.48     29.78 o
   6   0   4       78.67       80.24      7.90 o
   7   0   4      355.10      370.87     18.76 o
   8   0   4      154.23      137.08     10.83 o
   9   0   4       52.45       28.04      8.83 o
  10   0   4       11.46        8.09      7.28 o
  11   0   4        2.02        5.46      7.43 o
  12   0   4        0.03       -3.46      8.59 o
  13   0   4        9.33        6.43     28.92 o
  14   0   4       10.36        1.74     18.48 o
 -15   1   4       37.04       38.84     24.30 o
 -14   1   4       29.49       25.72     15.30 o
 -13   1   4        3.65       17.44     14.93 o
 -12   1   4       52.04       57.43     12.13 o
 -11   1   4       40.70       47.18     11.85 o
 -10   1   4        5.40       10.48      6.71 o
  -9   1   4      107.71      163.72     15.26 o
  -8   1   4        9.14       20.79      6.73 o
  -7   1   4     1116.16     1248.98     23.80 o
  -6   1   4      464.65      399.26     13.95 o
  -5   1   4      173.14      221.32     16.97 o
  -4   1   4      480.25      487.29     18.11 o
  -3   1   4       57.12       54.52      5.12 o
  -2   1   4     4426.11     4124.23     49.59 o
  -1   1   4      216.46      130.93      4.71 o
   0   1   4      929.03      666.03     12.46 o
   1   1   4     2414.00     2008.56     28.09 o
   2   1   4        6.23       27.75      5.14 o
   3   1   4       57.88       99.70      7.34 o
   4   1   4      659.61      699.12     22.84 o
   5   1   4      500.03      447.39     10.41 o
   6   1   4      436.27      460.22     12.54 o
   7   1   4      941.72     1015.87     22.24 o
   8   1   4     1364.52     1392.93     30.48 o
   9   1   4     1282.36     1245.35    101.67 o
  10   1   4       51.09       18.57      5.52 o
  11   1   4        1.30       -0.25      3.41 o
  12   1   4       39.99       12.04      8.93 o
  13   1   4       11.23        0.28      8.96 o
  14   1   4       33.54        5.61     15.61 o
 -15   2   4        0.38       -1.30     11.37 o
 -14   2   4       27.17       22.94     24.41 o
 -13   2   4       32.21       20.56      9.98 o
 -12   2   4       39.74        3.95     11.03 o
 -11   2   4       54.52       82.54     13.85 o
 -10   2   4       10.94       20.08      7.67 o
  -9   2   4      284.90      294.46     16.67 o
  -8   2   4     1484.04     1575.34     48.75 o
  -7   2   4      291.10      361.08     37.64 o
  -6   2   4       92.42      148.48     15.91 o
  -5   2   4     1031.93      942.81     20.77 o
  -4   2   4     1255.54     1094.23     46.95 o
  -3   2   4        4.58       49.94      5.25 o
  -2   2   4      326.21      214.57     12.95 o
  -1   2   4       37.99       16.92      5.35 o
   0   2   4       95.62      153.45      6.92 o
   1   2   4     3663.31     3083.96     40.76 o
   2   2   4     1458.42     1275.61     17.02 o
   3   2   4     3440.62     3536.20     41.24 o
   4   2   4     3463.71     3539.64     44.76 o
   5   2   4       17.89       16.62      6.88 o
   6   2   4      218.73      176.17     11.68 o
   7   2   4       43.67       29.47      9.15 o
   8   2   4      155.38      182.69     13.59 o
   9   2   4       51.32       57.49     11.02 o
  10   2   4        7.77        4.38      7.28 o
  11   2   4        0.36       -2.58      8.37 o
  12   2   4      157.70      124.14     27.65 o
  13   2   4       32.98       19.56     10.72 o
 -15   3   4       12.09        8.25      8.73 o
 -14   3   4        7.39        9.33     11.10 o
 -13   3   4       79.96       47.97     12.57 o
 -12   3   4       26.28       61.35     13.71 o
 -11   3   4        7.50       15.82      8.45 o
 -10   3   4      217.47      190.33     10.21 o
  -9   3   4      267.68      353.50     28.53 o
  -8   3   4       81.51      115.20     16.18 o
  -7   3   4        7.80       14.16      6.39 o
  -6   3   4      145.50      130.99      9.83 o
  -5   3   4      213.31      192.02      8.94 o
  -4   3   4     1581.95     1688.85     25.81 o
  -3   3   4     4216.81     3729.62     48.60 o
  -2   3   4     4294.29     3696.96     79.37 o
  -1   3   4      104.48      117.54      8.36 o
   0   3   4     3199.09     2952.73     33.41 o
   1   3   4      149.94      138.27      6.67 o
   2   3   4     1213.48     1330.59     18.08 o
   3   3   4        1.89        5.23      3.75 o
   4   3   4     1250.16     1224.29     27.41 o
   5   3   4      698.69      659.61     18.42 o
   6   3   4       35.28       54.69      9.05 o
   7   3   4       15.58       26.40      9.62 o
   8   3   4      789.07      848.61     21.14 o
   9   3   4       14.57       26.17      7.43 o
  10   3   4      117.91      161.46     17.06 o
  11   3   4      334.41      409.64     23.54 o
  12   3   4       38.26       18.15     11.15 o
  13   3   4        0.25       -6.02     10.46 o
 -15   4   4       14.78       48.12     14.25 o
 -14   4   4       48.37       68.82     12.77 o
 -13   4   4      106.31       75.65     12.84 o
 -12   4   4       25.26       18.90      8.37 o
 -11   4   4      403.27      469.55     18.58 o
 -10   4   4        3.63        3.08      5.44 o
  -9   4   4      109.29      129.98     10.05 o
  -8   4   4      256.15      264.90     11.44 o
  -7   4   4      113.17      126.75      9.13 o
  -6   4   4     1616.38     1694.23     31.80 o
  -5   4   4     3293.69     3267.75     48.97 o
  -4   4   4     1069.54     1167.44     25.01 o
  -3   4   4     1124.26     1184.70     26.79 o
  -2   4   4      116.81      160.58     11.23 o
  -1   4   4     2652.71     2460.18     37.83 o
   0   4   4      133.59      134.36      6.15 o
   1   4   4     3498.35     3372.59     43.50 o
   2   4   4       78.48       66.96      5.76 o
   3   4   4      422.63      427.14     14.25 o
   4   4   4        1.39       10.67      4.81 o
   5   4   4      370.75      349.34     15.05 o
   6   4   4      545.71      566.66     17.11 o
   7   4   4        3.54        5.62      6.36 o
   8   4   4       43.63       64.38     10.31 o
   9   4   4       16.85       10.10      7.63 o
  10   4   4       13.02       30.07      8.99 o
  11   4   4      138.80      153.48     16.40 o
  12   4   4      129.06      102.31     38.33 o
  13   4   4       17.87        3.40     10.45 o
 -14   5   4        2.81       -3.10      9.04 o
 -13   5   4       34.97       49.39     11.22 o
 -12   5   4       43.99       49.24     11.55 o
 -11   5   4       21.21       13.27      8.25 o
 -10   5   4       24.16       51.35     10.25 o
  -9   5   4      740.61      806.98     24.39 o
  -8   5   4      105.88      120.52      8.00 o
  -7   5   4      116.69      101.65      7.84 o
  -6   5   4      916.75      959.77     25.36 o
  -5   5   4       51.81       78.11      8.80 o
  -4   5   4     3036.88     3004.31     46.03 o
  -3   5   4       18.46       35.66      5.12 o
  -2   5   4      478.19      443.66      9.59 o
  -1   5   4     3489.42     3423.04     44.07 o
   0   5   4      704.59      621.12     16.95 o
   1   5   4      228.65      272.44     12.08 o
   2   5   4      416.88      440.15     19.65 o
   3   5   4      725.93      658.51     21.74 o
   4   5   4        5.11        4.61      4.06 o
   5   5   4        7.48       15.31      5.98 o
   6   5   4       62.77       72.60     10.34 o
   7   5   4      385.52      385.35     19.45 o
   8   5   4        6.95       14.59     11.31 o
   9   5   4      113.65       88.20     11.95 o
  10   5   4      370.95      490.06     22.47 o
  11   5   4       78.35       45.15     14.00 o
  12   5   4       15.86       20.28     12.28 o
  13   5   4        5.03        5.49     13.86 o
 -14   6   4       40.57       33.22     12.63 o
 -13   6   4       78.15       94.61     18.80 o
 -12   6   4       95.40       79.75     13.16 o
 -11   6   4        0.90       13.87      8.30 o
 -10   6   4       62.64       47.06     10.61 o
  -9   6   4       84.38       91.81     10.14 o
  -8   6   4        2.00        0.58      5.93 o
  -7   6   4        4.84        4.37      6.67 o
  -6   6   4      127.12      162.14     11.51 o
  -5   6   4      121.71      141.18      8.61 o
  -4   6   4     1138.93     1100.16     22.25 o
  -3   6   4      497.00      460.66     16.05 o
  -2   6   4     1107.59     1209.15     27.80 o
  -1   6   4        2.60       15.41      4.51 o
   0   6   4      186.43      162.12      8.21 o
   1   6   4      999.04     1071.97     22.46 o
   2   6   4      771.03      796.22     17.96 o
   3   6   4      172.73      171.13      9.91 o
   4   6   4       12.43        6.22      4.14 o
   5   6   4      181.60      164.77      7.85 o
   6   6   4        3.99        6.66      6.83 o
   7   6   4       27.98       46.73     10.43 o
   8   6   4        7.75       32.69     13.79 o
   9   6   4       95.42       91.61     15.88 o
  10   6   4        1.57      -10.49     12.15 o
  11   6   4      109.10      111.52     20.81 o
  12   6   4       15.27       15.43     11.03 o
 -13   7   4        7.63        2.30     10.20 o
 -12   7   4        4.73       12.24      8.33 o
 -11   7   4       95.88       74.11     12.73 o
 -10   7   4        7.25       15.29      8.44 o
  -9   7   4       31.71       39.79      9.69 o
  -8   7   4        6.97       30.56     10.84 o
  -7   7   4      354.54      314.32     16.39 o
  -6   7   4      187.31      219.70     16.68 o
  -5   7   4       19.35       17.18      5.77 o
  -4   7   4       51.92       58.66      6.76 o
  -3   7   4       47.41       63.30      6.92 o
  -2   7   4      680.43      675.80     13.67 o
  -1   7   4     1270.69     1247.55     23.44 o
   0   7   4     4069.32     4074.36     82.41 o
   1   7   4       73.57       88.21      8.03 o
   2   7   4      463.68      451.37     15.56 o
   3   7   4        6.11       14.39      5.80 o
   4   7   4      130.20      147.77      9.03 o
   5   7   4      132.43      137.68      8.39 o
   6   7   4       69.42       61.87     10.36 o
   7   7   4       60.90       42.76     10.01 o
   8   7   4        0.53       -1.53      9.07 o
   9   7   4      133.58      120.00     19.43 o
  10   7   4       70.57       74.06     19.14 o
  11   7   4       91.68      103.91     15.94 o
  12   7   4       31.01       26.43     13.25 o
 -13   8   4       16.91        7.59     12.26 o
 -12   8   4        3.26       15.78     11.38 o
 -11   8   4        0.72       10.15      8.14 o
 -10   8   4        9.36       17.61      8.48 o
  -9   8   4       14.01        6.37      7.41 o
  -8   8   4       20.12       28.95     10.46 o
  -7   8   4      112.95      135.47     15.46 o
  -6   8   4       84.26      114.66     12.19 o
  -5   8   4      646.10      619.36     16.41 o
  -4   8   4       21.32       32.82      6.41 o
  -3   8   4       48.02       71.92     10.32 o
  -2   8   4      620.58      627.79     16.51 o
  -1   8   4       14.22       21.68      6.09 o
   0   8   4      135.73      138.11      9.40 o
   1   8   4      142.54      142.74     10.90 o
   2   8   4      347.31      353.58     16.70 o
   3   8   4        6.27        7.19      5.01 o
   4   8   4        0.01        5.44      5.53 o
   5   8   4      127.98      147.87     11.88 o
   6   8   4      102.10       90.58     11.56 o
   7   8   4      317.61      364.30     22.35 o
   8   8   4        0.02       -1.15      9.06 o
   9   8   4      156.85      160.82     21.72 o
  10   8   4       14.75       19.30     13.20 o
  11   8   4        0.01        6.74     12.05 o
 -12   9   4       44.06       29.77     11.86 o
 -11   9   4        5.21       11.50     11.29 o
 -10   9   4      381.83      392.23     20.40 o
  -9   9   4      576.89      612.84     39.52 o
  -8   9   4        1.97       14.72      8.36 o
  -7   9   4      380.45      457.52     20.06 o
  -6   9   4        3.92        5.17      5.53 o
  -5   9   4        5.73       11.32      7.04 o
  -4   9   4      136.55      155.18      9.66 o
  -3   9   4        3.31        6.04      5.41 o
  -2   9   4      106.48      116.46     12.72 o
  -1   9   4      181.96      175.45     12.33 o
   0   9   4      413.31      391.91     15.94 o
   1   9   4      106.07      120.68     10.16 o
   2   9   4     1064.96      986.81     29.19 o
   3   9   4       47.42       79.02      9.94 o
   4   9   4      153.21      205.53     12.16 o
   5   9   4       11.82       18.89      9.08 o
   6   9   4      199.46      180.04     17.67 o
   7   9   4       14.85       18.51      9.83 o
   8   9   4        6.62       11.99     10.10 o
   9   9   4       38.24       39.51     16.02 o
  10   9   4       36.25       66.36     15.99 o
 -11  10   4       10.51       10.12     11.31 o
 -10  10   4       75.36       37.27     11.72 o
  -9  10   4        7.99        0.41      8.35 o
  -8  10   4       58.92       45.53     13.56 o
  -7  10   4        6.12       12.21      6.92 o
  -6  10   4        2.16       -1.82      5.83 o
  -5  10   4       94.82       77.64      9.59 o
  -4  10   4       46.77       66.97     11.76 o
  -3  10   4       96.04       90.81     11.01 o
  -2  10   4        9.15        3.21      6.74 o
  -1  10   4        0.54       16.44      8.49 o
   0  10   4      193.93      212.85     15.52 o
   1  10   4     1306.06     1372.04     35.21 o
   2  10   4      689.53      707.91     35.79 o
   3  10   4      188.45      207.20     14.22 o
   4  10   4      110.05       90.20     11.61 o
   5  10   4      155.70      161.99     13.70 o
   6  10   4      171.40      229.48     23.01 o
   7  10   4      286.49      309.51     23.69 o
   8  10   4       40.20       52.23     17.52 o
   9  10   4       28.34       74.68     22.39 o
 -10  11   4      101.86       33.15     18.75 o
  -9  11   4      155.62       -8.37     12.18 o
  -8  11   4       26.23        6.08     12.85 o
  -7  11   4       39.40       26.21     13.82 o
  -6  11   4        0.78        8.22      6.97 o
  -5  11   4       49.87       56.02     10.63 o
  -4  11   4        0.19       -1.21      6.47 o
  -3  11   4       10.11       13.51      9.25 o
  -2  11   4        9.33       12.66      9.77 o
  -1  11   4      101.83       90.99     12.29 o
   0  11   4       55.65       50.67     14.67 o
   1  11   4       87.15       86.73     13.74 o
   2  11   4      489.89      521.34     22.87 o
   3  11   4       61.49       52.05     12.25 o
   4  11   4      339.06      348.42     30.97 o
   5  11   4       74.50       77.02     11.83 o
   6  11   4       29.48       38.89     10.74 o
   7  11   4       26.96       28.52     12.09 o
   8  11   4        9.48       26.66     18.73 o
  -9  12   4        2.22        1.12     14.97 o
  -8  12   4        0.08       14.41     14.76 o
  -7  12   4       20.36       10.21     10.12 o
  -6  12   4        0.54        5.96      7.70 o
  -5  12   4        3.67       12.98      9.26 o
  -4  12   4       37.78       31.61     11.89 o
  -3  12   4       48.85       49.54     16.97 o
  -2  12   4       19.27       27.72      8.98 o
  -1  12   4      109.17      112.76     15.18 o
   0  12   4       32.18       25.04     10.17 o
   1  12   4        4.38        9.23      9.97 o
   2  12   4      217.68      235.34     13.91 o
   3  12   4       80.98       79.52     16.71 o
   4  12   4       40.62       36.08     11.31 o
   5  12   4       62.07       65.33     10.98 o
   6  12   4       73.64       54.49     10.57 o
   7  12   4       32.00       50.39     13.06 o
  -7  13   4        3.23       11.57     12.36 o
  -6  13   4        2.12       -0.79      8.23 o
  -5  13   4        3.83       11.15      9.39 o
  -4  13   4       50.26       34.24     12.51 o
  -3  13   4        6.47       -1.80      9.45 o
  -2  13   4        7.71        2.56      8.21 o
  -1  13   4       27.03       13.17     11.05 o
   0  13   4        3.16        0.82      8.55 o
   1  13   4       29.57       19.38     13.10 o
   2  13   4      148.00      141.81     16.67 o
   3  13   4      112.53       65.30     13.11 o
   4  13   4       28.96       41.24     12.69 o
   5  13   4        9.18       15.32     10.26 o
  -4  14   4        0.01        7.32      8.45 o
  -3  14   4        0.00        1.58      7.42 o
  -2  14   4        0.03        0.85      8.17 o
  -1  14   4        3.42        9.11     10.33 o
   0  14   4       11.87       21.27     15.14 o
   1  14   4       53.73       28.40     12.51 o
   2  14   4        1.16       12.59     11.05 o
 -15   1   5        6.09       34.83     17.34 o
 -14   1   5        0.21        0.12      9.21 o
 -13   1   5       24.33       21.09     12.66 o
 -12   1   5       15.07       27.40     14.22 o
 -11   1   5       13.90        5.26      7.27 o
 -10   1   5        4.43       11.91      5.98 o
  -9   1   5       75.26       95.73     10.07 o
  -8   1   5       46.04       55.73      7.81 o
  -7   1   5       63.98       52.17      7.00 o
  -6   1   5     1219.25     1260.73     32.58 o
  -5   1   5       19.35       35.21      5.81 o
  -4   1   5        0.15       15.51      3.63 o
  -3   1   5       97.20      138.59     13.19 o
  -2   1   5      333.16      263.45     13.30 o
  -1   1   5        0.46        3.87      2.86 o
   0   1   5     1563.80     1507.29     26.12 o
   1   1   5      373.67      425.73     10.95 o
   2   1   5     1111.99     1110.80     19.01 o
   3   1   5      490.68      550.57     15.02 o
   4   1   5     2144.55     2239.11     31.93 o
   5   1   5      514.43      551.22     18.97 o
   6   1   5       64.75       82.24      9.75 o
   7   1   5      192.99      198.08     19.17 o
   8   1   5     1140.69     1205.24     27.17 o
   9   1   5        2.19        5.31      3.49 o
  10   1   5      288.12      302.12     15.65 o
  11   1   5        8.06        6.14      8.30 o
  12   1   5       42.71        8.69      8.59 o
  13   1   5        2.77       -1.29     11.70 o
 -15   2   5        0.17      -14.35     13.18 o
 -14   2   5        0.70        9.66     13.10 o
 -13   2   5       46.96       28.34     16.24 o
 -12   2   5        0.04      -12.89     11.18 o
 -11   2   5        1.86       11.31     11.99 o
 -10   2   5       10.04       19.79      9.68 o
  -9   2   5       54.58       55.11     12.16 o
  -8   2   5      251.03      215.05     15.57 o
  -7   2   5        0.42       11.11      7.70 o
  -6   2   5       84.40       86.04     17.22 o
  -5   2   5      408.95      451.03     35.62 o
  -4   2   5      706.04      708.16     22.14 o
  -3   2   5      445.66      391.94     26.54 o
  -2   2   5     5534.36     5882.40    104.61 o
  -1   2   5      916.47      851.19     19.57 o
   0   2   5     1003.90     1035.94     22.00 o
   1   2   5      114.04      137.52      8.84 o
   2   2   5       99.74      107.99      5.99 o
   3   2   5      937.26     1029.52     27.30 o
   4   2   5       22.14       23.04      4.46 o
   5   2   5        0.00       -9.27      7.03 o
   6   2   5       21.11       41.37     10.20 o
   7   2   5      259.80      316.14     12.93 o
   8   2   5      909.82      908.63     25.54 o
   9   2   5        3.87        0.39      9.47 o
  10   2   5        3.87        5.85      8.05 o
  11   2   5        3.74       -3.04      8.36 o
  12   2   5        0.29       -0.22      9.61 o
  13   2   5       21.59       19.48     11.11 o
 -15   3   5        2.49       -1.01      9.09 o
 -14   3   5        0.39       18.97     12.49 o
 -13   3   5        1.52       14.61     11.25 o
 -12   3   5        7.07        3.90      8.47 o
 -11   3   5        0.13       15.34      8.01 o
 -10   3   5      217.64      253.16     23.60 o
  -9   3   5        3.47       12.77      7.10 o
  -8   3   5      628.84      685.42     21.90 o
  -7   3   5     1329.74     1416.64     30.88 o
  -6   3   5      165.03      193.11      8.72 o
  -5   3   5      266.12      277.34     12.13 o
  -4   3   5     4810.47     4929.76     69.47 o
  -3   3   5      162.36      242.54      9.36 o
  -2   3   5      185.21      172.36     15.99 o
  -1   3   5      413.16      506.84     23.14 o
   0   3   5      345.54      391.41     11.21 o
   1   3   5      102.06      106.56     12.27 o
   2   3   5      758.28      723.07     13.02 o
   3   3   5       19.70       24.31      5.65 o
   4   3   5     1985.00     2100.97     29.38 o
   5   3   5      536.09      576.92     16.35 o
   6   3   5      118.43      142.62     11.62 o
   7   3   5      410.66      454.77     20.97 o
   8   3   5       16.91       21.12      9.48 o
   9   3   5       26.02       35.90     12.30 o
  10   3   5       12.90       10.00     10.49 o
  11   3   5       53.46       21.93     10.60 o
  12   3   5        0.68        1.19     10.85 o
  13   3   5        7.55        0.53     10.53 o
 -14   4   5        0.06        9.83     10.92 o
 -13   4   5       17.52        5.16      7.52 o
 -12   4   5       21.10       35.84     10.01 o
 -11   4   5        6.40       16.37      8.07 o
 -10   4   5      108.92       92.19      9.01 o
  -9   4   5      493.01      475.73     15.42 o
  -8   4   5       47.06       49.03      7.26 o
  -7   4   5       10.54       11.41      5.87 o
  -6   4   5        1.25        2.98      4.71 o
  -5   4   5     1106.21     1058.36     19.83 o
  -4   4   5      687.35      631.71     15.42 o
  -3   4   5      370.86      341.44     15.52 o
  -2   4   5     6875.07     7232.50     87.85 o
  -1   4   5      686.86      780.29     14.11 o
   0   4   5      656.47      609.73     15.84 o
   1   4   5     1034.00     1012.83     31.83 o
   2   4   5     3187.28     3106.01     42.84 o
   3   4   5      359.09      450.18     11.23 o
   4   4   5       88.37       89.12     11.07 o
   5   4   5      187.47      193.83     18.36 o
   6   4   5      300.97      295.02     17.14 o
   7   4   5        0.02       -8.27      8.49 o
   8   4   5       18.68       10.10      8.11 o
   9   4   5      709.12      762.61     29.66 o
  10   4   5       75.82       78.47     14.33 o
  11   4   5        0.14        0.39      9.11 o
  12   4   5       11.76       17.37     12.60 o
  13   4   5        1.17        3.11     12.05 o
 -14   5   5        3.67        5.82      8.52 o
 -13   5   5        3.53       18.74     14.42 o
 -12   5   5       33.69       38.85      8.85 o
 -11   5   5        5.09        4.36      6.96 o
 -10   5   5      114.99      108.72     12.12 o
  -9   5   5       13.34       18.65      7.18 o
  -8   5   5        1.84        5.85      6.14 o
  -7   5   5     1635.35     1697.23     29.16 o
  -6   5   5     1518.27     1593.26     28.16 o
  -5   5   5      429.90      442.88     11.59 o
  -4   5   5      257.27      281.75     11.66 o
  -3   5   5      575.58      517.61     14.27 o
  -2   5   5        9.02       39.48      4.56 o
  -1   5   5        2.05       22.87      3.97 o
   0   5   5      459.58      482.28     11.75 o
   1   5   5        0.50        5.12      4.02 o
   2   5   5      678.44      626.95     13.96 o
   3   5   5       19.47       23.69      5.53 o
   4   5   5       27.66       38.88      7.15 o
   5   5   5       33.86       23.51      7.78 o
   6   5   5      149.65      153.79     14.97 o
   7   5   5        4.16       16.35      7.37 o
   8   5   5       40.20       65.64     10.47 o
   9   5   5       85.33       71.69     16.56 o
  10   5   5       25.95       20.03      8.36 o
  11   5   5      195.39      230.53     18.43 o
  12   5   5        5.41        2.97      9.97 o
 -14   6   5        0.49        4.24     10.43 o
 -13   6   5        8.64        6.37      8.36 o
 -12   6   5       49.37       37.55     12.38 o
 -11   6   5      120.25      108.09     13.36 o
 -10   6   5       65.08       81.80     12.37 o
  -9   6   5      126.60      144.40     12.87 o
  -8   6   5      337.11      389.81     16.53 o
  -7   6   5        6.32       16.82      6.58 o
  -6   6   5        2.14       -2.26      6.70 o
  -5   6   5       40.86       49.47      6.72 o
  -4   6   5        1.51        6.20      4.53 o
  -3   6   5       19.22        9.00      3.74 o
  -2   6   5       49.59       44.58      5.78 o
  -1   6   5     5348.08     5400.03     69.97 o
   0   6   5       14.31       43.81      5.78 o
   1   6   5      860.24      800.81     17.54 o
   2   6   5      597.97      690.65     17.87 o
   3   6   5        1.82        4.46      5.44 o
   4   6   5      380.17      355.34     12.61 o
   5   6   5       62.45       50.56      4.60 o
   6   6   5       27.14       27.10      9.73 o
   7   6   5      164.47      183.16     14.20 o
   8   6   5       75.61       73.93     13.56 o
   9   6   5      180.72      199.26     16.51 o
  10   6   5       66.75       46.65     18.31 o
  11   6   5       23.37       33.05     10.22 o
  12   6   5       16.62       20.49     12.15 o
 -13   7   5        6.49       14.41     16.21 o
 -12   7   5        1.14        4.82      9.97 o
 -11   7   5       30.37       22.95     10.38 o
 -10   7   5       75.36       43.19      9.87 o
  -9   7   5      258.30      231.71     15.58 o
  -8   7   5       44.81       95.29     15.37 o
  -7   7   5      104.96       84.02     13.52 o
  -6   7   5      320.42      315.89     15.76 o
  -5   7   5        0.51        1.66      6.01 o
  -4   7   5       12.33       21.73      6.03 o
  -3   7   5       44.03       37.17      6.80 o
  -2   7   5       54.96       50.02      6.33 o
  -1   7   5      904.74      909.39     17.05 o
   0   7   5      187.05      213.16     11.89 o
   1   7   5      464.18      512.33     22.29 o
   2   7   5     1864.04     1903.77     34.38 o
   3   7   5       53.14       60.40      8.73 o
   4   7   5       19.02       20.60      4.44 o
   5   7   5       45.24       45.15      6.18 o
   6   7   5       77.27       80.41     17.79 o
   7   7   5        2.26        8.08      8.95 o
   8   7   5      295.53      361.89     22.43 o
   9   7   5      271.92      288.10     22.55 o
  10   7   5        4.58       11.27     10.28 o
  11   7   5        2.40       16.16     10.08 o
 -12   8   5        0.53        6.94     15.67 o
 -11   8   5      194.70      170.18     22.75 o
 -10   8   5      458.30      466.95     32.89 o
  -9   8   5      109.12      130.32     12.94 o
  -8   8   5       45.44       59.91      8.70 o
  -7   8   5      191.73      145.31     14.28 o
  -6   8   5      213.45      197.54     13.20 o
  -5   8   5       19.49       46.93      7.74 o
  -4   8   5        3.49       12.22      5.65 o
  -3   8   5       46.32       44.39      6.85 o
  -2   8   5      147.90      143.11      7.94 o
  -1   8   5       45.83       33.55      6.09 o
   0   8   5       67.40       65.47     13.19 o
   1   8   5     1688.88     1755.79     35.17 o
   2   8   5       36.91       47.49      9.29 o
   3   8   5      919.80      925.97     24.45 o
   4   8   5      592.15      605.24     23.34 o
   5   8   5       27.95       32.70      6.81 o
   6   8   5      199.73      227.48     15.97 o
   7   8   5       22.83       24.01     11.22 o
   8   8   5        7.59       14.89     12.12 o
   9   8   5        0.16       27.34     14.35 o
  10   8   5        1.27       18.37     11.98 o
  11   8   5        3.12       22.40     12.96 o
 -12   9   5       16.56       22.10     13.02 o
 -11   9   5       34.66       31.60      9.71 o
 -10   9   5       12.80       12.40      8.82 o
  -9   9   5       48.86       36.83      9.62 o
  -8   9   5      384.43      465.33     28.14 o
  -7   9   5        1.33        5.55      8.71 o
  -6   9   5        2.06        7.86      8.45 o
  -5   9   5       70.86       67.82      9.99 o
  -4   9   5      226.18      237.06     14.46 o
  -3   9   5       15.10       11.54      6.81 o
  -2   9   5       22.45       18.61      6.85 o
  -1   9   5      584.42      640.29     21.45 o
   0   9   5        0.10       13.75      7.42 o
   1   9   5     1506.46     1552.38     33.62 o
   2   9   5      266.40      298.29     18.09 o
   3   9   5      123.09      137.46     11.45 o
   4   9   5       65.68       81.67      8.96 o
   5   9   5      195.15      207.40     11.14 o
   6   9   5      211.18      148.84     17.53 o
   7   9   5       11.35       -0.78      8.89 o
   8   9   5      146.53      184.03     18.54 o
   9   9   5        3.92        4.81     12.81 o
  10   9   5        0.30       11.16     25.32 o
 -11  10   5       34.41       22.53     11.81 o
 -10  10   5       43.31       24.18     10.06 o
  -9  10   5        5.81        1.67     10.94 o
  -8  10   5       32.04       20.42     11.70 o
  -7  10   5        0.33        2.12      8.96 o
  -6  10   5        2.54        4.23      8.81 o
  -5  10   5      224.25      250.86     13.09 o
  -4  10   5        1.69        2.42      5.91 o
  -3  10   5       19.54       23.02      7.86 o
  -2  10   5      133.43      131.53     13.95 o
  -1  10   5       67.97       74.59     11.44 o
   0  10   5        5.76       11.96     10.09 o
   1  10   5      125.15      152.25     13.98 o
   2  10   5       27.49       35.34     11.15 o
   3  10   5       43.72       44.17      8.66 o
   4  10   5       33.14       37.68      9.55 o
   5  10   5       55.97       60.92     10.56 o
   6  10   5      138.72      110.27     20.21 o
   7  10   5       30.13       25.82     10.77 o
   8  10   5       16.66       27.52     18.44 o
   9  10   5        3.23       28.46     15.58 o
 -10  11   5       45.81       39.29     12.48 o
  -9  11   5       15.64       20.35     10.48 o
  -8  11   5        1.55       12.29     11.16 o
  -7  11   5        0.03        1.06      7.27 o
  -6  11   5        0.33       -0.80      5.29 o
  -5  11   5        0.87        0.73      6.51 o
  -4  11   5       95.33       88.05     10.94 o
  -3  11   5      248.88      296.56     19.00 o
  -2  11   5       25.86       19.59      7.16 o
  -1  11   5      103.72      105.04     11.06 o
   0  11   5       34.67       54.97     10.75 o
   1  11   5       23.75       24.66      9.76 o
   2  11   5       47.27       76.43     10.92 o
   3  11   5       43.50       37.11      9.85 o
   4  11   5       49.21       58.56     10.41 o
   5  11   5       40.04       58.89     11.67 o
   6  11   5       19.11       22.64      8.20 o
   7  11   5      118.17      154.55     21.31 o
   8  11   5        2.84       24.41     20.57 o
  -8  12   5       63.29       30.19     19.23 o
  -7  12   5        5.22       17.83     12.55 o
  -6  12   5       64.25       51.04     19.78 o
  -5  12   5      318.80      379.27     17.92 o
  -4  12   5      139.90       78.79     14.95 o
  -3  12   5        0.67        7.37      9.09 o
  -2  12   5        6.69       22.85     12.34 o
  -1  12   5        2.78        5.24      9.92 o
   0  12   5       93.22      109.15     18.62 o
   1  12   5       20.22       26.78      9.10 o
   2  12   5      110.49       95.71     11.93 o
   3  12   5       40.16       59.13     12.33 o
   4  12   5        9.90       33.02     10.52 o
   5  12   5        4.88       21.67      8.82 o
   6  12   5        3.73        7.10     10.14 o
  -6  13   5       34.14        8.97      8.40 o
  -5  13   5       21.80       33.64     12.12 o
  -4  13   5       29.43       48.65     12.49 o
  -3  13   5      191.36      190.13     18.07 o
  -2  13   5        0.73       -4.01     11.53 o
  -1  13   5       18.99       48.24     16.40 o
   0  13   5      199.07      214.38     18.65 o
   1  13   5       45.54       43.23     14.67 o
   2  13   5        5.45       17.18     10.25 o
   3  13   5       68.02       67.40     12.97 o
   4  13   5        0.65        5.11     10.14 o
  -3  14   5       35.53       21.45     10.61 o
  -2  14   5      105.77      106.24     22.55 o
  -1  14   5        9.67        2.74      9.31 o
   0  14   5        0.16        6.75     11.66 o
   1  14   5        5.66       -6.11     12.16 o
 -15   0   6       11.13       15.13     17.41 o
 -14   0   6       21.73       17.14     16.07 o
 -13   0   6       32.51        7.29     13.53 o
 -12   0   6        0.00       12.66     15.35 o
 -11   0   6      402.64      496.89     22.87 o
 -10   0   6      249.25      232.76     17.30 o
  -9   0   6      315.03      299.99     21.65 o
  -8   0   6       65.79       92.73     10.63 o
  -7   0   6      213.98      203.51     14.28 o
  -6   0   6       77.17       85.96     24.25 o
  -5   0   6      337.68      330.42     14.28 o
  -4   0   6      226.80      228.09     10.91 o
  -3   0   6     2327.25     2279.60     42.57 o
  -2   0   6      178.63      183.84      9.76 o
  -1   0   6        4.48       33.85      6.43 o
   0   0   6      624.12      651.49     17.26 o
   1   0   6     1000.65     1021.80     29.93 o
   2   0   6      627.48      683.19     24.28 o
   3   0   6      178.00      208.80     14.37 o
   4   0   6      111.39       87.23      9.73 o
   5   0   6      733.51      665.09     20.19 o
   6   0   6      602.58      563.87     17.52 o
   7   0   6      355.43      311.14     35.52 o
   8   0   6        6.35        4.63      5.89 o
   9   0   6       97.06       70.60     31.10 o
  10   0   6      181.01      142.09     36.33 o
  11   0   6       10.96        0.87      4.89 o
  12   0   6       65.48       16.10     18.11 o
  13   0   6       55.04       12.37     19.11 o
 -15   1   6       38.18       43.10     35.69 o
 -14   1   6       46.45       71.47     19.79 o
 -13   1   6       23.79       14.80      9.82 o
 -12   1   6      543.26      556.65     26.80 o
 -11   1   6      126.62      137.85     14.21 o
 -10   1   6       38.09       60.60      7.76 o
  -9   1   6      177.37      216.30     13.65 o
  -8   1   6       93.75      101.56      9.79 o
  -7   1   6      123.56      132.38      9.24 o
  -6   1   6      467.97      465.14     12.51 o
  -5   1   6      186.16      246.48     18.75 o
  -4   1   6      148.12      222.55     27.98 o
  -3   1   6      381.21      291.05     23.07 o
  -2   1   6      932.88      864.06     12.85 o
  -1   1   6     6553.71     6870.55     88.56 o
   0   1   6       37.82       54.82      7.11 o
   1   1   6     1106.56     1239.75     26.10 o
   2   1   6     4864.50     5116.37     64.33 o
   3   1   6       13.54       23.63      4.65 o
   4   1   6       73.95       84.75     10.85 o
   5   1   6      176.78      181.54      9.00 o
   6   1   6       76.20       85.55      8.46 o
   7   1   6      132.36      115.91     10.76 o
   8   1   6      572.84      723.15     22.65 o
   9   1   6      148.18      155.87     19.77 o
  10   1   6      191.75      172.78     21.03 o
  11   1   6       30.39       12.37      9.25 o
  12   1   6        0.02       -2.20      7.40 o
  13   1   6       13.88        1.00     10.90 o
 -15   2   6        1.53       36.37     22.78 o
 -14   2   6       12.86      -15.16     13.47 o
 -13   2   6       80.59       90.67     19.35 o
 -12   2   6       25.96       65.37     16.53 o
 -11   2   6        2.84       33.54      9.44 o
 -10   2   6      174.52      214.08     12.37 o
  -9   2   6       57.64       94.75     13.11 o
  -8   2   6      271.28      291.53     16.07 o
  -7   2   6       66.72       83.47     12.38 o
  -6   2   6      898.82      931.35     24.51 o
  -5   2   6      251.42      253.86      7.89 o
  -4   2   6      276.28      252.87     11.55 o
  -3   2   6       61.32      152.60     17.23 o
  -2   2   6        4.35       59.81      6.95 o
  -1   2   6      889.96      764.75     22.25 o
   0   2   6       15.28       12.73      3.50 o
   1   2   6       18.04       53.48      4.88 o
   2   2   6     1280.50     1226.31     20.32 o
   3   2   6      113.90      121.72      5.97 o
   4   2   6      247.80      217.26      8.29 o
   5   2   6       80.02      102.15      9.75 o
   6   2   6      151.06      181.13     13.50 o
   7   2   6       41.78       31.36      9.01 o
   8   2   6       53.79       47.87      9.38 o
   9   2   6        0.31       11.95      9.96 o
  10   2   6        3.43       -4.56      7.31 o
  11   2   6       10.92       10.63      9.13 o
  12   2   6       32.80       13.76     10.69 o
 -15   3   6       12.47       32.17     20.52 o
 -14   3   6        4.60       -1.53      6.86 o
 -13   3   6       13.95        8.25      9.98 o
 -12   3   6       35.09       22.55     11.59 o
 -11   3   6      213.09      258.28     24.97 o
 -10   3   6      545.39      656.69     26.52 o
  -9   3   6       13.53       32.92      8.76 o
  -8   3   6        4.99       12.39      6.76 o
  -7   3   6      147.87      164.53     10.83 o
  -6   3   6      114.37      139.11     13.35 o
  -5   3   6       61.64       64.66      5.42 o
  -4   3   6     1087.07     1063.36     14.02 o
  -3   3   6     3455.49     3483.90     72.22 o
  -2   3   6      505.97      507.75     42.92 o
  -1   3   6     1346.98     1432.45     42.05 o
   0   3   6     3166.49     3111.41     45.63 o
   1   3   6     1726.42     1632.05     26.74 o
   2   3   6       27.69       27.02      6.71 o
   3   3   6       13.32       33.63      5.18 o
   4   3   6      146.22      149.04      7.64 o
   5   3   6      427.67      421.16      9.95 o
   6   3   6      279.04      348.98     16.10 o
   7   3   6      176.10      176.12     18.20 o
   8   3   6      106.96      104.98     13.39 o
   9   3   6       52.40       30.65     12.72 o
  10   3   6       49.21       56.44     13.50 o
  11   3   6       16.39       12.94      9.43 o
  12   3   6       13.24       14.61     12.06 o
 -14   4   6        1.82       -2.18      8.79 o
 -13   4   6        1.41       -7.60      7.51 o
 -12   4   6        6.25        8.62      8.34 o
 -11   4   6      127.03       67.29     10.16 o
 -10   4   6        5.80       30.20      8.31 o
  -9   4   6       18.96       53.76      7.61 o
  -8   4   6      737.09      723.73     18.81 o
  -7   4   6       23.76       33.83      8.90 o
  -6   4   6      748.60      755.86     16.93 o
  -5   4   6      191.97      212.89      7.21 o
  -4   4   6       13.21       22.22      3.06 o
  -3   4   6      154.97      159.28      9.96 o
  -2   4   6      393.94      364.74     12.20 o
  -1   4   6       13.03        3.33      5.66 o
   0   4   6       24.38       38.07      6.17 o
   1   4   6     1001.05      943.91     15.98 o
   2   4   6      677.19      711.79     15.52 o
   3   4   6      165.19      181.46      9.18 o
   4   4   6      459.73      485.73     17.32 o
   5   4   6       63.56       76.48      9.40 o
   6   4   6      122.41      121.55     19.67 o
   7   4   6       10.95       14.62     11.97 o
   8   4   6       45.03       35.46     14.61 o
   9   4   6      138.64      171.11     16.13 o
  10   4   6        0.36        7.76     11.08 o
  11   4   6        0.07        0.63      9.10 o
  12   4   6        9.63       19.95     11.86 o
 -14   5   6        2.05       -6.49      8.80 o
 -13   5   6        5.15        8.48     11.16 o
 -12   5   6       22.88       26.60      8.20 o
 -11   5   6       87.79       90.99     10.42 o
 -10   5   6        5.09        8.18      7.06 o
  -9   5   6      730.59      771.40     29.07 o
  -8   5   6      192.49      226.89     16.76 o
  -7   5   6       31.08       50.21      9.12 o
  -6   5   6       44.15       41.15      5.83 o
  -5   5   6       82.74       88.65      5.28 o
  -4   5   6     1220.91     1131.47     27.38 o
  -3   5   6     1106.75     1122.08     26.53 o
  -2   5   6     1905.36     1909.46     22.25 o
  -1   5   6     2524.93     2540.80     33.07 o
   0   5   6      202.94      185.28      6.69 o
   1   5   6      236.57      242.83      9.34 o
   2   5   6      115.64      102.09      7.50 o
   3   5   6       81.78       65.78      8.15 o
   4   5   6      102.36      136.34     11.56 o
   5   5   6      301.64      351.91     15.89 o
   6   5   6      487.96      526.91     20.22 o
   7   5   6      139.72      133.86     16.39 o
   8   5   6       11.97       17.56      9.59 o
   9   5   6       30.08       22.32     13.54 o
  10   5   6        7.21       -6.76     11.09 o
  11   5   6        4.44       11.38     11.07 o
  12   5   6        1.16        8.50     12.27 o
 -14   6   6        2.19       11.73     10.91 o
 -13   6   6        5.66       -2.70     11.87 o
 -12   6   6       50.58       55.54     11.69 o
 -11   6   6       68.80       61.96     11.30 o
 -10   6   6       17.17       37.34      7.97 o
  -9   6   6      390.74      456.59     18.97 o
  -8   6   6      815.06      763.19     21.37 o
  -7   6   6     1208.18     1336.08     26.55 o
  -6   6   6       18.28       19.51      5.66 o
  -5   6   6      686.53      696.43     19.37 o
  -4   6   6      858.36      846.36     22.66 o
  -3   6   6       38.49       56.24      5.58 o
  -2   6   6       16.61       34.33      4.74 o
  -1   6   6       44.17       55.11      4.91 o
   0   6   6      113.51      125.60      6.89 o
   1   6   6      657.64      675.94     15.77 o
   2   6   6       44.73       44.55      6.63 o
   3   6   6      137.82      156.56     10.35 o
   4   6   6      323.76      350.96     14.42 o
   5   6   6        0.31        1.97      4.15 o
   6   6   6        0.05        8.16      9.19 o
   7   6   6       15.24        8.98      7.22 o
   8   6   6        4.96       11.34      8.61 o
   9   6   6      183.92      207.35     19.50 o
  10   6   6       33.99       38.71     19.26 o
  11   6   6        2.24       -3.16     10.62 o
 -13   7   6       21.89       21.29     12.22 o
 -12   7   6        6.71        6.12      9.13 o
 -11   7   6       51.27       41.57      9.57 o
 -10   7   6        0.81       18.52     10.72 o
  -9   7   6        4.50        4.48      6.10 o
  -8   7   6      161.93      211.26     20.78 o
  -7   7   6      562.02      611.08     31.65 o
  -6   7   6      528.23      465.04     17.88 o
  -5   7   6       53.32       64.63      7.30 o
  -4   7   6        0.21        7.71      5.08 o
  -3   7   6      345.52      332.72      9.16 o
  -2   7   6        2.79       14.48      4.56 o
  -1   7   6      148.48      151.55      9.36 o
   0   7   6      272.76      251.10     13.23 o
   1   7   6      709.56      748.82     16.23 o
   2   7   6       90.19      112.10      9.80 o
   3   7   6       71.55       75.51      9.31 o
   4   7   6      185.47      193.96     12.44 o
   5   7   6      313.45      290.01     22.23 o
   6   7   6       16.42       -3.63      7.66 o
   7   7   6       59.82       66.95     13.63 o
   8   7   6      147.75      172.84     15.25 o
   9   7   6      102.44      109.44     17.49 o
  10   7   6       92.59       75.92     16.58 o
  11   7   6       17.41       19.41     11.53 o
 -12   8   6       12.23       14.59      7.67 o
 -11   8   6        0.16        0.67      6.77 o
 -10   8   6       37.34       45.36     11.81 o
  -9   8   6        0.01        2.81      6.93 o
  -8   8   6      105.47       94.89     11.97 o
  -7   8   6      424.13      471.70     21.11 o
  -6   8   6      356.74      397.80     42.12 o
  -5   8   6        0.82       -1.97      5.87 o
  -4   8   6       11.73        9.23      3.98 o
  -3   8   6       10.01       19.19      5.87 o
  -2   8   6      455.86      448.81     13.37 o
  -1   8   6      110.12      135.36      9.23 o
   0   8   6      863.06      908.91     20.27 o
   1   8   6      333.83      294.77     12.91 o
   2   8   6        1.09       15.36      7.85 o
   3   8   6      152.91      172.55     13.45 o
   4   8   6       55.77       65.32     11.60 o
   5   8   6      116.40      113.12     10.13 o
   6   8   6       19.67       21.85      8.90 o
   7   8   6       48.10       53.12     12.89 o
   8   8   6       17.07        3.58     12.22 o
   9   8   6      140.68      142.34     21.72 o
  10   8   6       73.82      101.31     20.37 o
 -11   9   6       18.33       13.76     10.20 o
 -10   9   6      138.95      159.76     19.23 o
  -9   9   6       27.96       25.76     10.35 o
  -8   9   6       14.82       14.81      8.40 o
  -7   9   6        0.53        3.95      7.97 o
  -6   9   6       73.76      100.34     10.34 o
  -5   9   6      128.11      127.54     10.56 o
  -4   9   6      552.96      529.75     15.10 o
  -3   9   6        5.59       18.74      6.42 o
  -2   9   6      142.59      170.18     10.48 o
  -1   9   6      496.90      535.27     14.53 o
   0   9   6       46.64       44.85      7.78 o
   1   9   6      519.74      545.18     19.77 o
   2   9   6      568.96      618.40     21.02 o
   3   9   6      480.89      470.67     19.53 o
   4   9   6       70.53       43.51      8.93 o
   5   9   6      243.18      273.56     18.16 o
   6   9   6       47.08       32.56      6.25 o
   7   9   6       82.44       83.40     15.61 o
   8   9   6       40.81       71.96     16.94 o
   9   9   6       47.03       88.08     22.50 o
 -11  10   6        3.69        9.76     10.50 o
 -10  10   6        0.06        8.65      9.75 o
  -9  10   6       64.30       46.73     11.66 o
  -8  10   6       43.73       32.63     12.99 o
  -7  10   6        0.02      -15.00     10.00 o
  -6  10   6       89.70      115.03     14.90 o
  -5  10   6       52.63       41.78     10.66 o
  -4  10   6       10.12        8.12      8.38 o
  -3  10   6       58.72       62.90      8.93 o
  -2  10   6      478.39      463.94     61.10 o
  -1  10   6        6.01       15.30      8.30 o
   0  10   6      498.29      501.13     19.15 o
   1  10   6      244.27      272.07     18.41 o
   2  10   6       36.32       26.21     10.33 o
   3  10   6      136.98      146.60     11.90 o
   4  10   6      128.01      114.60     12.12 o
   5  10   6        7.39       13.90      8.09 o
   6  10   6        8.38       -3.95      6.67 o
   7  10   6        8.25        9.42     11.04 o
   8  10   6        6.84        6.81     11.70 o
  -9  11   6        0.51       10.46      9.98 o
  -8  11   6        7.70       13.09     10.90 o
  -7  11   6        4.66        5.51      9.66 o
  -6  11   6        1.98       11.98      9.41 o
  -5  11   6      112.53      100.49     16.19 o
  -4  11   6       58.22       45.24      9.28 o
  -3  11   6       40.28       31.40      9.64 o
  -2  11   6        4.06        7.53      9.12 o
  -1  11   6       14.07       11.54      8.75 o
   0  11   6      137.84      152.94     19.07 o
   1  11   6      264.86      309.25     17.46 o
   2  11   6        1.42       -2.40      7.43 o
   3  11   6        0.08        1.11      6.59 o
   4  11   6       61.33       58.22     10.03 o
   5  11   6       63.92       76.96     16.31 o
   6  11   6        0.39        9.97      7.63 o
   7  11   6       14.77       25.25     12.90 o
  -8  12   6       15.58        0.01      9.30 o
  -7  12   6        1.23       10.37      9.26 o
  -6  12   6       11.03       -1.66      9.39 o
  -5  12   6       13.21        2.89      6.99 o
  -4  12   6        1.07       13.72      9.43 o
  -3  12   6        0.03        1.71      6.68 o
  -2  12   6        0.15       -6.49      9.88 o
  -1  12   6      123.42      101.82     16.25 o
   0  12   6      240.75      300.71     29.15 o
   1  12   6       90.79      123.91     17.69 o
   2  12   6        0.76        3.76      6.58 o
   3  12   6        0.00        6.61      8.59 o
   4  12   6        7.80       17.28      9.80 o
   5  12   6        5.63       12.11     16.43 o
   6  12   6        2.71       -1.35     11.93 o
  -6  13   6        0.02        8.10     11.16 o
  -5  13   6        2.73       13.79      9.87 o
  -4  13   6        0.41        2.73      8.45 o
  -3  13   6       53.19       45.18     12.49 o
  -2  13   6        0.01        9.42     10.05 o
  -1  13   6       22.98       21.93     11.77 o
   0  13   6        0.11       -1.64      7.78 o
   1  13   6       26.26       33.44     10.30 o
   2  13   6        8.95       21.41     16.84 o
   3  13   6        1.83       19.18     13.74 o
 -15   1   7        0.05       -5.85     10.86 o
 -14   1   7       17.76       12.05     16.38 o
 -13   1   7        2.87       11.68     10.36 o
 -12   1   7        2.56        3.65      8.69 o
 -11   1   7       93.46       61.76      9.29 o
 -10   1   7        0.19        5.06      6.58 o
  -9   1   7        0.95        9.87      5.63 o
  -8   1   7        0.63        2.77      5.17 o
  -7   1   7       99.58      122.81      7.80 o
  -6   1   7      272.25      268.57     10.42 o
  -5   1   7       49.69       49.42      5.26 o
  -4   1   7     1163.31     1168.64     25.65 o
  -3   1   7       51.29       56.49      4.45 o
  -2   1   7        2.28       50.96      6.77 o
  -1   1   7      666.30      710.30     35.83 o
   0   1   7      105.10      118.51      7.66 o
   1   1   7     3032.94     3192.50     47.56 o
   2   1   7       25.87       16.30      5.46 o
   3   1   7      431.06      439.62     11.84 o
   4   1   7      215.45      228.17      9.21 o
   5   1   7       79.17       90.60      5.83 o
   6   1   7      326.05      360.47     15.38 o
   7   1   7      223.20      214.62     15.17 o
   8   1   7      169.65      179.55     12.30 o
   9   1   7       64.31       40.65      9.96 o
  10   1   7       39.53       14.22      8.26 o
  11   1   7        4.66        0.90      6.35 o
  12   1   7       25.55        1.83      9.74 o
 -15   2   7        0.21       10.31     13.09 o
 -14   2   7        0.80      -14.99     12.80 o
 -13   2   7       24.32        5.86      9.34 o
 -12   2   7       62.20       87.54     17.19 o
 -11   2   7       66.77       84.84     15.81 o
 -10   2   7       28.23       16.01     10.53 o
  -9   2   7      133.23      120.47     15.38 o
  -8   2   7      810.84      941.44     25.26 o
  -7   2   7      380.43      396.05     15.74 o
  -6   2   7      638.00      675.34     13.72 o
  -5   2   7        2.06       28.11      4.18 o
  -4   2   7       84.81       96.77      8.62 o
  -3   2   7     3047.04     3121.19     58.36 o
  -2   2   7       13.31       39.59      9.67 o
  -1   2   7      616.43      654.25     10.88 o
   0   2   7      138.55      163.09      6.42 o
   1   2   7     1364.66     1448.60     22.38 o
   2   2   7       97.71       90.62      5.80 o
   3   2   7        2.94        8.78      4.37 o
   4   2   7        6.25       18.62      5.18 o
   5   2   7      330.14      361.79     11.88 o
   6   2   7      470.90      500.35     23.11 o
   7   2   7        3.37        1.57      6.49 o
   8   2   7        2.13       12.64      9.10 o
   9   2   7       53.25       43.94     12.06 o
  10   2   7        0.46        9.45      9.47 o
  11   2   7        4.70        3.22      8.50 o
  12   2   7        0.22        1.03     11.43 o
 -14   3   7        2.18       11.42     10.61 o
 -13   3   7        8.65        2.64     10.28 o
 -12   3   7      146.05      123.43     16.73 o
 -11   3   7      191.83      190.18     20.50 o
 -10   3   7        0.75       12.54      9.62 o
  -9   3   7        6.66       18.01      7.87 o
  -8   3   7     1298.29     1305.29     31.67 o
  -7   3   7     1014.93     1023.40     24.58 o
  -6   3   7        5.82       18.87      4.84 o
  -5   3   7      635.11      667.03     11.31 o
  -4   3   7      210.03      219.36     15.02 o
  -3   3   7      238.74      274.32     14.20 o
  -2   3   7      936.53      962.32     24.71 o
  -1   3   7      862.02      845.76     19.75 o
   0   3   7      929.87      878.92     14.91 o
   1   3   7       59.35       75.88      6.70 o
   2   3   7       70.80       90.91      7.40 o
   3   3   7      946.01     1023.53     19.50 o
   4   3   7      366.76      372.02     12.90 o
   5   3   7        3.70       -4.12      4.62 o
   6   3   7        0.02       12.64      8.70 o
   7   3   7        7.28       12.05      8.35 o
   8   3   7       75.10       69.31     12.67 o
   9   3   7       71.68       28.92     12.78 o
  10   3   7       32.90       21.35     12.97 o
  11   3   7       14.21       11.48     10.15 o
  12   3   7        5.10        4.83     10.49 o
 -14   4   7        0.27       -1.42      7.52 o
 -13   4   7        7.15       14.67      9.00 o
 -12   4   7       11.53       15.67      8.68 o
 -11   4   7       23.19       27.39      7.59 o
 -10   4   7       29.25       34.14      7.58 o
  -9   4   7      149.71      179.01     10.40 o
  -8   4   7      193.65      201.76     12.19 o
  -7   4   7       52.80       45.51      6.69 o
  -6   4   7       25.04       34.03      5.05 o
  -5   4   7      237.21      207.18     11.53 o
  -4   4   7      133.87      138.92     26.02 o
  -3   4   7      322.15      345.12     18.45 o
  -2   4   7      306.52      379.44     14.77 o
  -1   4   7        0.79        7.37      5.46 o
   0   4   7       22.47       29.87      5.01 o
   1   4   7      184.12      174.53     10.63 o
   2   4   7      111.58      106.74      7.47 o
   3   4   7      163.66      175.91     11.89 o
   4   4   7      179.64      189.70      8.94 o
   5   4   7      143.40      141.57     13.77 o
   6   4   7        0.45       21.93     12.28 o
   7   4   7       65.17       73.49     11.63 o
   8   4   7        3.92        5.17     11.94 o
   9   4   7       10.11        5.07     10.25 o
  10   4   7       21.82       10.42     12.75 o
  11   4   7        2.47        0.66      7.77 o
 -14   5   7        6.42       10.34     11.43 o
 -13   5   7       12.51        8.32      8.45 o
 -12   5   7       14.42       24.97      9.95 o
 -11   5   7       22.22       12.22      9.00 o
 -10   5   7      347.42      412.45     29.75 o
  -9   5   7       91.92       80.90     10.04 o
  -8   5   7      313.82      341.56     17.15 o
  -7   5   7      293.38      285.91     11.66 o
  -6   5   7      184.85      201.51      8.80 o
  -5   5   7      397.28      353.93     14.66 o
  -4   5   7        0.92        7.16      6.05 o
  -3   5   7      543.92      600.66     20.56 o
  -2   5   7       15.89       21.49      6.69 o
  -1   5   7     1412.96     1546.93     24.05 o
   0   5   7      531.16      507.14     13.16 o
   1   5   7      161.92      159.17      7.21 o
   2   5   7      256.10      250.80     10.17 o
   3   5   7     1409.58     1441.98     31.05 o
   4   5   7        0.26        6.82      8.44 o
   5   5   7      250.64      241.14     16.54 o
   6   5   7       10.40       -0.88     15.42 o
   7   5   7        6.30       -4.08     10.24 o
   8   5   7       41.56       30.00     15.81 o
   9   5   7      165.90      187.43     24.21 o
  10   5   7       69.32       15.09     13.00 o
  11   5   7       15.37       16.92     12.29 o
 -13   6   7       24.59       19.42     11.51 o
 -12   6   7       16.46       39.96     11.17 o
 -11   6   7        0.01        5.76      8.55 o
 -10   6   7        2.14        5.84      8.37 o
  -9   6   7        0.86        7.27      6.90 o
  -8   6   7      344.64      346.63     14.74 o
  -7   6   7      630.84      585.60     15.77 o
  -6   6   7      168.96      207.89     16.71 o
  -5   6   7      116.58      110.09      6.31 o
  -4   6   7      249.66      218.88     18.34 o
  -3   6   7        6.46       10.03      8.36 o
  -2   6   7        0.04        1.91      3.09 o
  -1   6   7       17.04       20.24      4.03 o
   0   6   7       40.43       46.68      5.76 o
   1   6   7      101.10      104.84      9.22 o
   2   6   7      164.13      169.20      9.79 o
   3   6   7       35.78       43.86      8.12 o
   4   6   7      177.35      205.57     13.32 o
   5   6   7       83.52       67.97      8.10 o
   6   6   7      198.58      219.88     17.55 o
   7   6   7      152.81      197.33     21.35 o
   8   6   7        8.86       12.22     14.62 o
   9   6   7        0.03        6.90     10.35 o
  10   6   7        2.22       -0.53     12.62 o
  11   6   7        4.64       22.38     16.68 o
 -13   7   7        1.73        2.42      7.85 o
 -12   7   7       69.41       63.95     15.42 o
 -11   7   7       12.93       19.84      9.52 o
 -10   7   7       12.81       11.79      8.69 o
  -9   7   7       24.24       19.36      9.76 o
  -8   7   7       13.54       22.92      8.40 o
  -7   7   7      369.05      394.09     31.75 o
  -6   7   7        1.35       29.49      8.75 o
  -5   7   7      159.29      142.73      8.24 o
  -4   7   7      187.78      173.64      8.79 o
  -3   7   7       92.80       89.23      6.87 o
  -2   7   7      201.91      200.11      6.71 o
  -1   7   7      251.34      243.86      8.24 o
   0   7   7      122.37      154.65      8.16 o
   1   7   7      121.29      144.20      8.57 o
   2   7   7      248.51      277.38     12.08 o
   3   7   7      323.63      330.45     13.87 o
   4   7   7        9.42        8.96      6.57 o
   5   7   7        0.30        7.77      5.15 o
   6   7   7        0.92        6.01      9.77 o
   7   7   7       79.13       96.34     15.08 o
   8   7   7       70.92       67.16     12.09 o
   9   7   7      140.72      195.85     17.89 o
  10   7   7        7.65        1.78     12.11 o
 -12   8   7        0.19       -8.68      9.74 o
 -11   8   7        7.26        8.94      8.83 o
 -10   8   7        0.33       19.46     10.38 o
  -9   8   7        3.26        9.55      7.94 o
  -8   8   7        9.08       18.76      6.91 o
  -7   8   7       85.99       81.65     13.87 o
  -6   8   7      105.53      109.14      8.32 o
  -5   8   7       69.79       60.13      7.11 o
  -4   8   7       66.61       79.29      9.70 o
  -3   8   7       11.27       19.01      5.55 o
  -2   8   7       35.86       47.68      9.12 o
  -1   8   7        4.44       -3.06      5.12 o
   0   8   7      797.55      838.86     23.97 o
   1   8   7      243.28      288.73     12.90 o
   2   8   7        6.96        9.51      7.52 o
   3   8   7       13.22       24.41      9.21 o
   4   8   7      223.30      288.91     17.73 o
   5   8   7        7.67       -4.11      6.13 o
   6   8   7       51.44       36.52     11.12 o
   7   8   7       26.56       29.84     12.90 o
   8   8   7        0.01        0.75      8.83 o
   9   8   7       82.10       90.42     28.52 o
 -11   9   7       30.88       20.37     10.45 o
 -10   9   7        1.21       -1.36      7.51 o
  -9   9   7        3.47        7.10      6.90 o
  -8   9   7       61.29       70.67     16.96 o
  -7   9   7       28.23       11.80      7.00 o
  -6   9   7        1.65        6.22      6.62 o
  -5   9   7        0.78       17.42      6.36 o
  -4   9   7        3.27        6.94      3.96 o
  -3   9   7      224.33      250.14     15.96 o
  -2   9   7        5.55        9.29      5.58 o
  -1   9   7        6.60       19.64      7.25 o
   0   9   7      520.45      619.97     17.49 o
   1   9   7        0.24        9.98      7.39 o
   2   9   7       83.09      100.43     11.15 o
   3   9   7        6.41        2.09      8.98 o
   4   9   7       43.27       39.90     11.88 o
   5   9   7       40.67       24.03      6.89 o
   6   9   7       79.63       65.92     13.30 o
   7   9   7       13.77       23.75     12.77 o
   8   9   7        5.53       13.13     15.44 o
   9   9   7        0.34       11.48     13.22 o
 -10  10   7       38.46       30.85     14.16 o
  -9  10   7       18.32       10.60      8.17 o
  -8  10   7        7.42       13.82      7.93 o
  -7  10   7       23.30       18.82      9.61 o
  -6  10   7        3.15       11.51      7.51 o
  -5  10   7      226.85      274.83     14.09 o
  -4  10   7       39.63       40.13      7.85 o
  -3  10   7        1.28        6.35      6.99 o
  -2  10   7        8.86       17.14      7.02 o
  -1  10   7       88.41       90.25     21.88 o
   0  10   7        0.17        4.54      7.45 o
   1  10   7      143.30      153.98     14.61 o
   2  10   7      239.10      274.28     23.98 o
   3  10   7        1.89        1.56      8.33 o
   4  10   7       14.97       18.26      9.76 o
   5  10   7       21.32       21.33      7.73 o
   6  10   7        3.47       10.96      6.91 o
   7  10   7       20.07       23.25     14.79 o
   8  10   7        1.65       -2.03     14.23 o
  -9  11   7       75.99       36.82     15.79 o
  -8  11   7       14.04       17.73      9.16 o
  -7  11   7       32.63       53.65     14.71 o
  -6  11   7       68.35       32.08      9.95 o
  -5  11   7        2.98      -10.19      8.29 o
  -4  11   7        4.99       12.01      6.98 o
  -3  11   7       40.24       40.99      8.40 o
  -2  11   7       13.85        7.11      7.82 o
  -1  11   7      264.80      316.74     20.62 o
   0  11   7      116.87      128.63     13.08 o
   1  11   7        0.75        8.64      9.35 o
   2  11   7      134.19      110.55     23.35 o
   3  11   7        1.06       20.21     10.74 o
   4  11   7        0.41        1.89     10.19 o
   5  11   7       59.24       57.59     15.98 o
   6  11   7       51.65       59.75     12.29 o
  -7  12   7        5.53      -15.77     10.52 o
  -6  12   7        0.02        1.09      8.51 o
  -5  12   7       32.13       37.29     16.01 o
  -4  12   7       67.85       50.50     13.25 o
  -3  12   7        3.78        5.91      8.35 o
  -2  12   7       24.85       21.86     12.39 o
  -1  12   7       50.65       60.07     11.90 o
   0  12   7      209.87      224.35     18.07 o
   1  12   7      166.79      204.54     19.97 o
   2  12   7       15.66       26.43      8.68 o
   3  12   7       82.28       60.16     13.05 o
   4  12   7       77.21       87.43     14.38 o
   5  12   7       16.01       11.64     13.46 o
  -5  13   7        0.31       21.13     14.04 o
  -4  13   7       14.45        3.15      7.76 o
  -3  13   7        5.10       10.47     10.67 o
  -2  13   7        5.36        4.42      9.38 o
  -1  13   7       23.71       13.06     11.88 o
   0  13   7       32.51       55.60     14.86 o
   1  13   7       27.58       24.50     12.10 o
   2  13   7       50.62       32.18     12.00 o
 -14   0   8        2.14       18.88     25.58 o
 -13   0   8      123.44      142.79     24.93 o
 -12   0   8      253.98      210.51     26.08 o
 -11   0   8       33.69       18.62     10.75 o
 -10   0   8      367.78      437.26     27.91 o
  -9   0   8       30.21       59.61     10.68 o
  -8   0   8     1607.89     1679.25     48.72 o
  -7   0   8     2454.32     2475.48     61.21 o
  -6   0   8      578.27      621.15     20.65 o
  -5   0   8       37.23       38.85      7.14 o
  -4   0   8        5.24       11.99      6.02 o
  -3   0   8      254.11      237.58     11.34 o
  -2   0   8      509.69      566.60     21.36 o
  -1   0   8      273.11      254.89     11.17 o
   0   0   8        4.93       -0.77      4.20 o
   1   0   8     1132.20     1153.00     35.47 o
   2   0   8      256.44      260.72     21.93 o
   3   0   8       13.28        4.16     12.12 o
   4   0   8      478.76      526.83     20.58 o
   5   0   8       49.37       65.69      9.73 o
   6   0   8      739.73      722.23     40.15 o
   7   0   8      160.61      204.72     21.70 o
   8   0   8      793.91      785.71     49.92 o
   9   0   8      374.96      344.92     39.59 o
  10   0   8        1.74      -17.82     21.41 o
  11   0   8        1.19       -1.85     18.85 o
 -14   1   8       33.34       44.54     17.45 o
 -13   1   8        3.48        8.12     12.53 o
 -12   1   8        4.57       21.82      9.00 o
 -11   1   8       75.89      106.36     13.55 o
 -10   1   8       30.52       18.63      9.05 o
  -9   1   8       28.21       35.74     12.66 o
  -8   1   8       86.83       95.50      9.18 o
  -7   1   8      624.79      665.02     17.91 o
  -6   1   8       97.55       90.63      6.68 o
  -5   1   8      292.24      272.76     14.13 o
  -4   1   8       11.18        5.43      3.50 o
  -3   1   8     1326.16     1447.85     31.19 o
  -2   1   8     1651.21     1698.03     23.35 o
  -1   1   8      690.47      648.12     17.37 o
   0   1   8      620.96      645.23     13.98 o
   1   1   8      438.19      493.06     16.31 o
   2   1   8     1121.61     1148.51     22.16 o
   3   1   8        0.07        3.11      5.29 o
   4   1   8       91.17       93.30      7.80 o
   5   1   8       95.56      115.20      8.37 o
   6   1   8       62.73       74.21      9.77 o
   7   1   8        8.69        4.34      5.99 o
   8   1   8      162.44      137.97     12.61 o
   9   1   8      382.03      386.95     25.38 o
  10   1   8       64.26       29.56      9.36 o
  11   1   8       32.22        9.66     11.58 o
 -14   2   8        9.23       23.01     15.75 o
 -13   2   8       24.45        3.85      9.87 o
 -12   2   8       10.68       -4.09      7.99 o
 -11   2   8      100.70      105.40     20.18 o
 -10   2   8      929.79      906.81     33.47 o
  -9   2   8      205.27      276.83     43.36 o
  -8   2   8      997.45     1112.14     30.78 o
  -7   2   8      734.50      692.57     20.09 o
  -6   2   8       51.18       63.89      5.66 o
  -5   2   8     1212.55     1311.08     20.15 o
  -4   2   8        4.09        4.89      2.13 o
  -3   2   8       41.62       43.10      9.13 o
  -2   2   8     2175.55     2146.57     48.11 o
  -1   2   8      236.81      241.28      8.85 o
   0   2   8       26.38       45.47      5.56 o
   1   2   8       40.67       42.02      5.83 o
   2   2   8      456.32      444.44     10.52 o
   3   2   8      183.29      165.81     12.24 o
   4   2   8      522.30      574.02     14.00 o
   5   2   8        0.60        1.02      3.45 o
   6   2   8      708.13      717.31     26.33 o
   7   2   8      300.61      333.15     16.67 o
   8   2   8       34.08       32.63      8.26 o
   9   2   8       53.90       50.14     10.93 o
  10   2   8       70.90       32.84     15.16 o
  11   2   8        9.01        7.47      8.28 o
 -14   3   8       41.81       59.11     15.86 o
 -13   3   8        5.81       15.28     10.73 o
 -12   3   8       20.79       15.15     10.92 o
 -11   3   8       58.28       86.18     18.81 o
 -10   3   8      114.90      126.18     19.96 o
  -9   3   8       15.73       62.81     15.91 o
  -8   3   8       82.32       59.61      9.34 o
  -7   3   8      259.36      275.79     12.95 o
  -6   3   8      353.73      288.23     12.49 o
  -5   3   8       62.10       89.66      8.24 o
  -4   3   8       35.12       39.20     10.07 o
  -3   3   8      592.20      591.91     19.98 o
  -2   3   8       41.07       47.87      8.30 o
  -1   3   8       10.23       18.35      9.37 o
   0   3   8     1538.69     1526.09     21.79 o
   1   3   8      183.05      191.96     11.17 o
   2   3   8      873.61      925.07     19.13 o
   3   3   8       19.73       15.06      4.06 o
   4   3   8      115.30      121.89      9.84 o
   5   3   8      229.42      240.57     19.62 o
   6   3   8      199.88      190.60     16.69 o
   7   3   8      289.14      332.12     39.13 o
   8   3   8      100.53      121.08     13.15 o
   9   3   8        3.89        3.16      8.64 o
  10   3   8       42.67       19.43     12.03 o
  11   3   8       98.07       46.84     15.66 o
 -14   4   8       17.90       23.03      8.25 o
 -13   4   8        0.38        1.28      7.40 o
 -12   4   8       42.34       13.96      8.53 o
 -11   4   8      194.85      203.81     24.73 o
 -10   4   8      268.80      225.03     16.36 o
  -9   4   8      593.44      633.71     32.56 o
  -8   4   8        0.15       14.80      5.52 o
  -7   4   8      485.86      510.27     13.73 o
  -6   4   8        0.42        2.05      3.02 o
  -5   4   8      317.27      337.88     19.89 o
  -4   4   8      257.26      244.40     18.82 o
  -3   4   8      345.74      368.65     20.03 o
  -2   4   8       19.54       15.44      8.34 o
  -1   4   8       27.28       20.27      7.80 o
   0   4   8        2.54        2.61      3.47 o
   1   4   8      207.20      194.01     10.04 o
   2   4   8       60.05       87.15     15.63 o
   3   4   8       15.29       20.88      7.52 o
   4   4   8      377.12      353.64     13.84 o
   5   4   8       73.73       93.41     19.47 o
   6   4   8        5.86       -7.83      8.40 o
   7   4   8       10.88       20.13     13.23 o
   8   4   8       42.54       47.07     14.21 o
   9   4   8      191.05      201.68     17.76 o
  10   4   8       78.39       50.26     18.62 o
  11   4   8        1.62        1.68     11.55 o
 -13   5   8       18.05       20.76     12.28 o
 -12   5   8        0.16       17.35      8.71 o
 -11   5   8        6.94        3.57      7.28 o
 -10   5   8        4.91        9.42      6.20 o
  -9   5   8      558.99      540.70     33.24 o
  -8   5   8       25.44       19.79      5.59 o
  -7   5   8       19.84       14.91      5.31 o
  -6   5   8       85.50       81.52      8.69 o
  -5   5   8       33.39       45.76     13.87 o
  -4   5   8       58.22       55.79      9.50 o
  -3   5   8       32.59       35.92     12.08 o
  -2   5   8      488.42      526.53     20.10 o
  -1   5   8      815.20      842.80     21.81 o
   0   5   8       22.32       28.54      6.73 o
   1   5   8      302.48      307.44     13.21 o
   2   5   8      360.48      400.28     15.49 o
   3   5   8      625.98      668.20     21.07 o
   4   5   8        2.20        8.29      5.10 o
   5   5   8       22.72       10.29      5.65 o
   6   5   8      260.43      235.94     22.99 o
   7   5   8       39.76       31.56     15.50 o
   8   5   8       94.69       84.21     17.23 o
   9   5   8        5.89       -0.13     12.77 o
  10   5   8        0.05      -16.51     14.73 o
 -13   6   8       16.78       21.07     12.76 o
 -12   6   8        5.97       12.64     10.83 o
 -11   6   8       62.08       48.91      9.47 o
 -10   6   8        2.31       -0.08      5.77 o
  -9   6   8       62.27       58.56      8.37 o
  -8   6   8      308.45      241.96     22.48 o
  -7   6   8       13.01       29.85      8.81 o
  -6   6   8      202.43      133.89     10.49 o
  -5   6   8      168.87      205.25     17.11 o
  -4   6   8      164.95      194.90     23.35 o
  -3   6   8      242.06      257.45     19.06 o
  -2   6   8       98.59       85.45     11.09 o
  -1   6   8      392.80      373.72     16.94 o
   0   6   8        3.77       -0.11      4.98 o
   1   6   8     1531.46     1645.13     35.26 o
   2   6   8      291.12      304.62     17.97 o
   3   6   8       72.56       77.64     11.22 o
   4   6   8        0.02       10.18      9.42 o
   5   6   8        3.28        7.38      6.61 o
   6   6   8        0.64        4.88      9.85 o
   7   6   8      223.03      225.70     24.01 o
   8   6   8       93.78       96.81     21.56 o
   9   6   8        9.40       -3.82     13.25 o
  10   6   8        5.07       28.21     16.63 o
 -12   7   8        0.58       -3.84      8.31 o
 -11   7   8        4.77        0.28      9.07 o
 -10   7   8       70.40       61.85     14.52 o
  -9   7   8        0.82        5.16      6.53 o
  -8   7   8       28.58       22.02      6.42 o
  -7   7   8      193.13      165.91     19.16 o
  -6   7   8      223.93      303.11     21.98 o
  -5   7   8      215.32      166.95     17.48 o
  -4   7   8       58.47       47.33     10.78 o
  -3   7   8       87.42       59.03     25.32 o
  -2   7   8      322.98      295.78     24.45 o
  -1   7   8      202.66      214.91      7.89 o
   0   7   8      304.87      283.21     11.79 o
   1   7   8       11.36       18.10      6.04 o
   2   7   8      153.31      142.53      9.96 o
   3   7   8     1296.16     1325.60     31.85 o
   4   7   8      156.15      170.05     14.97 o
   5   7   8      210.80      224.58     15.21 o
   6   7   8        0.18        0.73     10.42 o
   7   7   8        7.68        7.47     13.67 o
   8   7   8       22.99       27.20     14.62 o
   9   7   8       65.37       67.33     16.36 o
 -12   8   8        5.71        7.08     10.68 o
 -11   8   8        0.96       15.28      9.81 o
 -10   8   8        8.04       14.46      8.07 o
  -9   8   8       30.04       18.30      7.34 o
  -8   8   8       29.92       29.64      7.58 o
  -7   8   8       75.10       59.74      7.73 o
  -6   8   8       28.89       27.93      5.56 o
  -5   8   8        2.13        3.50      5.07 o
  -4   8   8       14.92       13.47      6.66 o
  -3   8   8      132.99      152.77      8.23 o
  -2   8   8      734.57      717.49     23.87 o
  -1   8   8       51.58       53.29      6.04 o
   0   8   8       95.29       62.64      7.26 o
   1   8   8      138.21      180.96     10.44 o
   2   8   8       32.95       14.39      6.64 o
   3   8   8        3.18       -0.78      6.65 o
   4   8   8       42.75       25.39      9.46 o
   5   8   8        3.94        4.72      3.83 o
   6   8   8       80.42       41.93     11.00 o
   7   8   8       62.56       79.74     18.09 o
   8   8   8        8.03       46.16     25.68 o
   9   8   8        0.09        2.02     13.49 o
 -11   9   8        0.07       14.74     11.35 o
 -10   9   8       19.12        9.58      8.60 o
  -9   9   8       43.32       22.88      8.68 o
  -8   9   8      207.09      145.15     28.41 o
  -7   9   8       20.30       16.19      7.02 o
  -6   9   8      207.32      209.07     38.45 o
  -5   9   8       81.71       59.11      8.09 o
  -4   9   8      178.22      191.10     13.64 o
  -3   9   8      120.35      128.00      6.97 o
  -2   9   8        4.92        5.77      4.35 o
  -1   9   8      198.21      196.06      9.79 o
   0   9   8      276.76      293.74     12.49 o
   1   9   8      197.65      205.86     12.27 o
   2   9   8       17.97       23.75      8.93 o
   3   9   8       12.72        8.62      9.74 o
   4   9   8        5.52        1.35      9.08 o
   5   9   8       40.01       17.12      6.85 o
   6   9   8        5.98       17.40      9.73 o
   7   9   8       78.81       76.04     19.55 o
   8   9   8       16.60       31.48     17.80 o
 -10  10   8        7.84       -4.14      8.20 o
  -9  10   8       16.73       15.98      8.83 o
  -8  10   8        0.14       34.99     20.35 o
  -7  10   8       29.60       12.39      8.51 o
  -6  10   8        5.73       -3.02      4.86 o
  -5  10   8       83.19       49.33     12.27 o
  -4  10   8        3.59        6.01      6.46 o
  -3  10   8        8.23        5.70      5.58 o
  -2  10   8       60.65       61.73      7.89 o
  -1  10   8      133.79      155.12     10.06 o
   0  10   8       12.93       13.59      7.50 o
   1  10   8      126.28      136.19     11.77 o
   2  10   8      121.75      120.77     19.51 o
   3  10   8        9.80        5.17      8.80 o
   4  10   8        5.64        8.06      7.91 o
   5  10   8       71.46       48.43     11.10 o
   6  10   8       31.93       28.27     13.90 o
   7  10   8       37.34       46.41     17.25 o
  -8  11   8        3.91       22.41     17.08 o
  -7  11   8        9.81       12.24      8.03 o
  -6  11   8      144.86      100.43     24.87 o
  -5  11   8       86.96       70.44     18.36 o
  -4  11   8       14.60        9.50      7.97 o
  -3  11   8        2.42        1.31      6.97 o
  -2  11   8       16.55       10.67      7.44 o
  -1  11   8       16.47       12.32      7.95 o
   0  11   8      123.13      139.90     23.74 o
   1  11   8        1.48        6.85      8.23 o
   2  11   8       13.14       10.52      9.70 o
   3  11   8        0.44       -0.10      7.02 o
   4  11   8        0.00      -13.21      8.81 o
   5  11   8       53.77       35.75     12.68 o
  -6  12   8        0.02        9.65     20.31 o
  -5  12   8        7.21       23.06     17.51 o
  -4  12   8        0.08        5.52      5.93 o
  -3  12   8        3.70       23.24     20.18 o
  -2  12   8        2.09        2.81      8.64 o
  -1  12   8       50.85       39.95     13.46 o
   0  12   8        0.01        3.23      9.14 o
   1  12   8        3.08       -4.60      8.42 o
   2  12   8        2.82       15.81     11.05 o
   3  12   8       15.74       16.00      8.19 o
  -2  13   8        4.38        6.62     10.93 o
  -1  13   8       15.09       16.37     10.24 o
 -14   1   9        4.09       14.08     12.18 o
 -13   1   9        1.97       11.21     20.70 o
 -12   1   9      124.88      118.62     17.70 o
 -11   1   9      128.66      169.93     13.46 o
 -10   1   9       63.80      125.28     14.71 o
  -9   1   9      260.76      219.79     12.65 o
  -8   1   9       62.64       77.72      8.86 o
  -7   1   9      122.27      141.12      9.50 o
  -6   1   9        5.33        8.99      4.81 o
  -5   1   9        3.44       13.46      4.75 o
  -4   1   9       86.30      103.87      8.11 o
  -3   1   9       23.90       24.39      4.40 o
  -2   1   9       59.57       83.53      5.57 o
  -1   1   9      825.48      889.03     24.40 o
   0   1   9      445.11      515.97     17.32 o
   1   1   9      202.34      233.97     12.46 o
   2   1   9       23.96       49.55      8.58 o
   3   1   9       18.68       22.28      6.19 o
   4   1   9       32.21       31.26      6.89 o
   5   1   9       72.26       69.50      9.47 o
   6   1   9      145.12      147.82     10.19 o
   7   1   9       44.17       45.62     12.43 o
   8   1   9       13.62       23.11     11.84 o
   9   1   9        7.51       21.30     12.83 o
  10   1   9        1.60        5.29     10.59 o
  11   1   9        9.53       -1.43     10.11 o
 -14   2   9       42.45       40.01     20.30 o
 -13   2   9       50.92       52.33     16.54 o
 -12   2   9        0.94       -0.25      8.50 o
 -11   2   9        5.91       -2.26      8.11 o
 -10   2   9      681.65      697.06     49.34 o
  -9   2   9      130.40      136.29     13.33 o
  -8   2   9      559.24      676.70     51.68 o
  -7   2   9      303.13      298.44     12.03 o
  -6   2   9       77.16       69.44      5.59 o
  -5   2   9       14.09        8.38      3.19 o
  -4   2   9       91.59      102.24     12.00 o
  -3   2   9       11.03       16.32      7.38 o
  -2   2   9      290.60      314.82     10.63 o
  -1   2   9       15.99       17.30      4.15 o
   0   2   9       23.13       28.99      5.38 o
   1   2   9       29.47       42.35      6.08 o
   2   2   9      431.15      433.31     13.88 o
   3   2   9      104.95      129.49      9.71 o
   4   2   9      380.82      405.01     12.35 o
   5   2   9      251.55      217.13     12.34 o
   6   2   9        0.86        8.69      6.35 o
   7   2   9        0.99       -1.24      7.17 o
   8   2   9       23.27       41.12      8.69 o
   9   2   9        0.06       -8.46      8.59 o
  10   2   9        5.12       -2.33      8.83 o
  11   2   9        0.04       31.66     15.00 o
 -14   3   9       96.09       88.57     16.11 o
 -13   3   9        2.82        1.93     10.00 o
 -12   3   9        7.22       14.13      9.89 o
 -11   3   9       78.58       67.61     14.91 o
 -10   3   9      164.88      157.73     15.61 o
  -9   3   9      488.24      501.14     26.72 o
  -8   3   9      179.77      173.04     10.26 o
  -7   3   9        7.78       17.10      5.96 o
  -6   3   9        4.98       16.74      4.71 o
  -5   3   9      190.89      235.39     18.36 o
  -4   3   9       15.44       30.88      8.06 o
  -3   3   9      406.44      404.24     18.32 o
  -2   3   9        8.01       11.31      6.32 o
  -1   3   9       83.66      128.31     13.91 o
   0   3   9       24.65       34.33      4.67 o
   1   3   9        0.12        6.56      4.75 o
   2   3   9        1.21        3.66      4.67 o
   3   3   9       49.61       44.84      7.12 o
   4   3   9      155.40      179.83      8.97 o
   5   3   9        0.00        4.05      5.01 o
   6   3   9        8.93       14.48      6.17 o
   7   3   9      237.89      270.20     22.75 o
   8   3   9       94.20       53.92     14.97 o
   9   3   9        5.27       13.76      9.49 o
  10   3   9       18.65        2.97      9.31 o
 -13   4   9        0.43        4.35      6.00 o
 -12   4   9       10.43       10.90     11.89 o
 -11   4   9       32.40       26.63      7.99 o
 -10   4   9      103.72      110.94     13.70 o
  -9   4   9      146.27      150.39     22.46 o
  -8   4   9        2.09        7.41      6.24 o
  -7   4   9        0.03        5.19      4.34 o
  -6   4   9       30.15       46.12     13.13 o
  -5   4   9       39.13       32.76     10.23 o
  -4   4   9        0.10       28.34     11.46 o
  -3   4   9        3.63        8.99     13.79 o
  -2   4   9       10.67        6.74      8.06 o
  -1   4   9      335.47      316.32     14.78 o
   0   4   9        1.08       11.47      4.05 o
   1   4   9       17.43       30.32      6.06 o
   2   4   9      556.06      595.30     16.15 o
   3   4   9      407.33      406.93     17.41 o
   4   4   9      209.42      256.33     13.05 o
   5   4   9       32.81       21.49      6.36 o
   6   4   9       45.23       31.06      7.48 o
   7   4   9       31.46       12.24     12.52 o
   8   4   9       12.55        9.34     13.50 o
   9   4   9       16.77        1.42     11.36 o
  10   4   9       33.00       29.77     12.72 o
 -13   5   9        5.14        5.82     12.65 o
 -12   5   9        6.14       15.86      9.71 o
 -11   5   9        5.62       11.19      9.01 o
 -10   5   9      162.27      194.25     21.78 o
  -9   5   9        0.16       -0.11      5.28 o
  -8   5   9      621.23      705.26     30.41 o
  -7   5   9      264.07      201.28     18.39 o
  -6   5   9       47.79       64.69     13.30 o
  -5   5   9       23.46       28.00     10.11 o
  -4   5   9       16.65       15.06      8.27 o
  -3   5   9       92.20       99.10     20.02 o
  -2   5   9      138.74      140.15     17.67 o
  -1   5   9       85.08       99.23     16.03 o
   0   5   9        4.56       12.67      3.22 o
   1   5   9        4.84        6.97      4.49 o
   2   5   9       74.07       72.58      9.10 o
   3   5   9       26.37       34.38      8.58 o
   4   5   9        0.50        4.08      4.74 o
   5   5   9       19.81       20.58      6.71 o
   6   5   9        0.18       12.24     11.68 o
   7   5   9        9.87       16.82     14.82 o
   8   5   9       11.53       23.24     15.74 o
   9   5   9        0.02        4.56     15.72 o
  10   5   9       33.00       45.22     16.84 o
 -12   6   9        5.89        0.09      6.28 o
 -11   6   9        0.03       -4.90     10.04 o
 -10   6   9       40.59       52.32      9.43 o
  -9   6   9        0.14       -6.52      5.97 o
  -8   6   9      134.95       94.86      9.94 o
  -7   6   9      200.11      264.12     24.93 o
  -6   6   9       11.09       15.20      8.45 o
  -5   6   9        4.30       -0.54      8.68 o
  -4   6   9        2.30        4.17      8.06 o
  -3   6   9      102.14      112.36     23.51 o
  -2   6   9        4.59        9.18      9.02 o
  -1   6   9       50.22       53.24     12.49 o
   0   6   9       35.36       23.01      6.10 o
   1   6   9      133.40      154.80     13.92 o
   2   6   9        6.79        0.65      5.96 o
   3   6   9      166.55      156.03     18.25 o
   4   6   9      160.02      149.60     20.88 o
   5   6   9        7.04        4.28      6.41 o
   6   6   9       22.43       18.90     13.11 o
   7   6   9       68.65      105.19     20.64 o
   8   6   9       51.91       48.19     16.89 o
   9   6   9      103.41      116.56     23.98 o
 -12   7   9        1.52        0.24      6.91 o
 -11   7   9        4.82        3.33      7.21 o
 -10   7   9       17.21        3.24      6.45 o
  -9   7   9      126.05       93.77     17.03 o
  -8   7   9        5.15        4.71      3.75 o
  -7   7   9        0.25        9.76     12.21 o
  -6   7   9       17.71       15.85     12.29 o
  -5   7   9        0.02       11.48     13.46 o
  -4   7   9       10.03       16.26     11.84 o
  -3   7   9       49.51       62.93     24.09 o
  -2   7   9      362.13      391.30     23.20 o
  -1   7   9       45.00       51.85     14.47 o
   0   7   9       63.53       42.83     10.23 o
   1   7   9      147.16      135.92     12.05 o
   2   7   9      199.17      204.72     20.76 o
   3   7   9      121.82      139.25     14.28 o
   4   7   9        5.10       14.16     11.94 o
   5   7   9        8.21       11.22      5.74 o
   6   7   9      121.34      141.08     20.46 o
   7   7   9        6.91       14.90     10.14 o
   8   7   9       10.58        2.85     12.12 o
 -11   8   9        2.70       16.85     10.01 o
 -10   8   9       31.02       39.19     22.25 o
  -9   8   9       74.88       28.77      8.66 o
  -8   8   9        5.08       -4.17      5.43 o
  -7   8   9      261.62      343.48     25.98 o
  -6   8   9      401.74      383.45     27.13 o
  -5   8   9      145.96       92.11     21.42 o
  -4   8   9       73.39       64.15     13.50 o
  -3   8   9        6.71        2.05     13.58 o
  -2   8   9        3.64      -13.80     15.53 o
  -1   8   9      225.28      215.63     32.73 o
   0   8   9       46.86       33.16      7.79 o
   1   8   9        6.58       10.78      5.97 o
   2   8   9       36.97       22.10      7.35 o
   3   8   9       16.72        9.89      8.08 o
   4   8   9       40.29       32.42     15.06 o
   5   8   9       29.86       40.76     17.57 o
   6   8   9        7.16       11.78     21.59 o
   7   8   9       51.74       50.75     22.03 o
   8   8   9       46.75       82.07     19.82 o
 -10   9   9        0.10       11.19     25.71 o
  -9   9   9       12.47       19.92     19.05 o
  -8   9   9       70.88       31.37     18.39 o
  -7   9   9       12.25        6.34      9.03 o
  -6   9   9        3.23        0.21      9.47 o
  -5   9   9        6.89        8.42     12.86 o
  -4   9   9       27.27       -4.33     13.31 o
  -3   9   9      112.28      110.57     24.23 o
  -2   9   9      118.40      138.48     52.38 o
  -1   9   9        0.74        5.74      4.68 o
   0   9   9       30.39       23.65      6.03 o
   1   9   9        7.64        9.04      7.89 o
   2   9   9       54.81       48.86     10.67 o
   3   9   9      110.33       95.78     23.79 o
   4   9   9        2.57        2.27      8.29 o
   5   9   9      117.71      150.37     23.80 o
   6   9   9       52.82       34.45      9.86 o
   7   9   9       13.94       10.93     19.68 o
  -9  10   9        0.06       34.07     22.24 o
  -8  10   9        1.55      -11.35     18.91 o
  -7  10   9       81.07       64.12     34.23 o
  -6  10   9        7.94       15.27     15.18 o
  -5  10   9       40.41       41.75     22.93 o
  -4  10   9       32.72       33.13     13.36 o
  -3  10   9        1.34        2.68     10.83 o
  -2  10   9        1.65        0.49      3.56 o
  -1  10   9        0.07        0.27      4.23 o
   0  10   9        0.24        6.86      6.25 o
   1  10   9        0.52       -3.67      6.38 o
   2  10   9        0.40        8.39      8.54 o
   3  10   9       18.22       20.41     10.38 o
   4  10   9       62.25       54.00     16.40 o
   5  10   9       88.42       70.39     20.23 o
   6  10   9        0.75        3.01     15.34 o
  -7  11   9       13.48        8.76     19.21 o
  -6  11   9       29.38       29.99     14.11 o
  -5  11   9       46.59       39.24     14.27 o
  -4  11   9       18.71       30.16     18.27 o
  -3  11   9       11.06       12.08     15.86 o
  -2  11   9       25.97       36.12     14.42 o
  -1  11   9       22.76       12.77      6.48 o
   0  11   9       91.78      127.34     11.18 o
   1  11   9       75.84       60.29     15.70 o
   2  11   9       20.24       22.96     10.00 o
   3  11   9       34.03       33.80     11.83 o
   4  11   9        4.59       17.33      8.26 o
  -5  12   9       51.36       25.03     13.74 o
  -4  12   9       16.27       17.55     17.21 o
  -3  12   9        8.67      -13.09     18.61 o
  -2  12   9       80.07       95.64     32.82 o
  -1  12   9        5.02       -3.08     32.67 o
   0  12   9       12.90       11.40     16.09 o
   1  12   9        0.09       10.15     11.71 o
 -14   0  10      189.58      131.94     21.96 o
 -13   0  10      221.93      160.32     87.64 o
 -12   0  10      106.80       75.24     20.28 o
 -11   0  10      123.82       70.96     17.48 o
 -10   0  10        1.42       14.39      8.84 o
  -9   0  10      362.59      428.54     24.73 o
  -8   0  10        9.89       34.31     12.03 o
  -7   0  10     1721.10     1814.76     48.61 o
  -6   0  10      513.87      497.06     18.50 o
  -5   0  10      468.44      511.10     23.22 o
  -4   0  10      519.13      538.96     19.94 o
  -3   0  10       94.35      101.64     12.94 o
  -2   0  10       13.36       17.69      9.12 o
  -1   0  10      130.50      166.19      9.07 o
   0   0  10        0.71      -14.99      9.99 o
   1   0  10      493.36      557.47     27.24 o
   2   0  10        0.70        5.06     10.39 o
   3   0  10      158.92      157.01     14.37 o
   4   0  10      274.29      301.05     19.75 o
   5   0  10      114.77      116.29     15.42 o
   6   0  10      111.45      103.48     16.13 o
   7   0  10      493.31      516.07     40.96 o
   8   0  10       69.50       66.91     18.55 o
   9   0  10        0.55       32.18     18.06 o
  10   0  10       15.71        4.47     14.06 o
 -14   1  10       32.47       32.03     12.48 o
 -13   1  10        1.93       -2.80      9.34 o
 -12   1  10       60.60       39.01     13.95 o
 -11   1  10        0.05        9.45      8.10 o
 -10   1  10       66.64       75.71     10.82 o
  -9   1  10      861.17      891.03     25.22 o
  -8   1  10      817.75      746.20     19.26 o
  -7   1  10      253.49      284.92     12.86 o
  -6   1  10      173.50      192.21      9.16 o
  -5   1  10       65.07       65.68      6.38 o
  -4   1  10       23.60       28.81      4.96 o
  -3   1  10       33.52       41.38      7.14 o
  -2   1  10       76.52       80.71      8.68 o
  -1   1  10        3.85        5.80      4.79 o
   0   1  10     1186.44     1196.54     23.49 o
   1   1  10      130.27      145.01     11.64 o
   2   1  10     2315.92     2415.79     44.63 o
   3   1  10      660.33      679.07     18.67 o
   4   1  10        0.02        3.86      5.47 o
   5   1  10       15.09       20.80      7.95 o
   6   1  10       40.68       23.44      6.63 o
   7   1  10        6.71       -0.43     10.51 o
   8   1  10        0.95       20.56      9.69 o
   9   1  10       76.53       45.10     19.39 o
  10   1  10        0.11       15.18     13.04 o
 -13   2  10       22.80       42.25     15.33 o
 -12   2  10       51.68       47.88     12.54 o
 -11   2  10       17.74       28.19     12.36 o
 -10   2  10       37.65       37.59      7.86 o
  -9   2  10      196.13      167.23     20.11 o
  -8   2  10       90.95      127.58     17.85 o
  -7   2  10       33.25       40.37      6.87 o
  -6   2  10      142.08      102.91      9.58 o
  -5   2  10      163.14      153.68     11.66 o
  -4   2  10      533.48      600.83     38.74 o
  -3   2  10        0.13        2.09      6.67 o
  -2   2  10       12.19       13.16      3.12 o
  -1   2  10        2.69        6.28      3.71 o
   0   2  10        8.88       11.76      4.73 o
   1   2  10      155.57      162.03      7.87 o
   2   2  10      263.55      283.20     12.90 o
   3   2  10       24.07       34.08      8.11 o
   4   2  10       43.85       57.22      7.62 o
   5   2  10       71.70       94.01     10.95 o
   6   2  10      183.89      156.10     13.88 o
   7   2  10      399.02      389.41     21.38 o
   8   2  10       39.32       30.82     12.39 o
   9   2  10        0.20        0.51     11.42 o
  10   2  10       58.89       61.35     24.11 o
 -13   3  10        0.96       15.12     11.06 o
 -12   3  10        1.49       31.16     12.42 o
 -11   3  10       10.06       10.99     10.44 o
 -10   3  10        5.91       12.45      7.64 o
  -9   3  10        0.32       10.70     11.75 o
  -8   3  10      139.24      136.06     22.41 o
  -7   3  10       27.17       33.77      7.72 o
  -6   3  10       68.70       75.44     13.66 o
  -5   3  10        8.32       -3.04      8.72 o
  -4   3  10        1.66       15.30      6.56 o
  -3   3  10      193.86      240.27     16.86 o
  -2   3  10      260.08      272.39     13.68 o
  -1   3  10       87.24       63.70     10.32 o
   0   3  10     1587.19     1622.44     29.13 o
   1   3  10       82.63       73.62      9.83 o
   2   3  10       19.25       15.77      5.48 o
   3   3  10     1003.74     1061.62     28.97 o
   4   3  10       76.86       53.07      8.55 o
   5   3  10       63.86       72.55     10.13 o
   6   3  10       89.33       75.32      9.98 o
   7   3  10        0.96        3.13     10.05 o
   8   3  10       58.09       38.03     11.40 o
   9   3  10        6.02       15.08      9.35 o
 -13   4  10       17.15        9.15      8.51 o
 -12   4  10       31.81       33.37     12.44 o
 -11   4  10        0.03       21.09      8.81 o
 -10   4  10       11.86       12.02      6.10 o
  -9   4  10        1.70        2.53      4.70 o
  -8   4  10        5.75        3.54      3.78 o
  -7   4  10       16.29       35.98     13.92 o
  -6   4  10       14.05       24.70     10.86 o
  -5   4  10      239.95      284.18     20.85 o
  -4   4  10      507.14      500.95     25.68 o
  -3   4  10        5.78        4.85      9.79 o
  -2   4  10      501.33      504.57     22.78 o
  -1   4  10     1049.15      993.75     36.48 o
   0   4  10      858.29      866.17     36.24 o
   1   4  10       68.67       97.43      8.23 o
   2   4  10        8.65       12.85      6.35 o
   3   4  10      105.28       85.06      9.32 o
   4   4  10      584.42      593.62     25.81 o
   5   4  10      459.43      437.26     18.33 o
   6   4  10       34.77       28.62      5.81 o
   7   4  10       19.21       20.41      9.38 o
   8   4  10       69.09       43.58     14.93 o
   9   4  10       39.62       22.24     11.39 o
 -12   5  10        1.41       15.53     12.87 o
 -11   5  10       41.20       32.18     11.51 o
 -10   5  10       18.46        7.70      6.23 o
  -9   5  10       66.09       62.30     11.21 o
  -8   5  10       61.67       71.95     14.61 o
  -7   5  10       16.61        9.60     12.68 o
  -6   5  10      192.23      217.21     15.99 o
  -5   5  10      345.78      270.98     22.78 o
  -4   5  10        7.80       15.97     10.50 o
  -3   5  10      244.43      217.47     18.11 o
  -2   5  10       77.47       67.21     13.93 o
  -1   5  10     1256.59     1317.64     45.56 o
   0   5  10      179.39      148.69      9.14 o
   1   5  10      693.45      691.03     27.60 o
   2   5  10       22.14       12.23      5.73 o
   3   5  10      154.96      153.03      9.25 o
   4   5  10      174.64      218.74     19.48 o
   5   5  10       33.86       40.40      8.64 o
   6   5  10      175.56      166.54     22.54 o
   7   5  10       80.36       83.81     17.57 o
   8   5  10       30.74        6.01     14.25 o
   9   5  10       32.91       51.07     15.82 o
 -12   6  10       14.99        7.01      7.38 o
 -11   6  10       11.83       15.09      9.29 o
 -10   6  10       18.07       18.32      7.66 o
  -9   6  10        8.59       12.18      8.92 o
  -8   6  10       38.56       33.32     13.86 o
  -7   6  10       84.51       92.05     13.67 o
  -6   6  10       81.11      117.81     12.67 o
  -5   6  10       98.20      104.10     27.56 o
  -4   6  10       62.48       47.40     11.54 o
  -3   6  10       28.34       27.66     11.31 o
  -2   6  10       81.46       88.68     11.54 o
  -1   6  10      210.31      218.44     17.74 o
   0   6  10       64.18       62.50     15.90 o
   1   6  10      446.76      416.39     35.65 o
   2   6  10        1.27       12.02      4.97 o
   3   6  10       59.18       52.31     10.24 o
   4   6  10       23.84       37.03      7.84 o
   5   6  10       16.70       20.47      8.45 o
   6   6  10        6.58       -2.60     13.07 o
   7   6  10       20.79       32.29     18.12 o
   8   6  10       19.23       35.37     18.62 o
 -11   7  10       28.92       71.42     16.42 o
 -10   7  10        2.47       58.86     17.02 o
  -9   7  10        1.76       -4.87      4.84 o
  -8   7  10        6.33       10.75     15.26 o
  -7   7  10       56.39       21.78     16.42 o
  -6   7  10      105.35       96.21     17.65 o
  -5   7  10      198.92      211.98     20.12 o
  -4   7  10        3.24        6.02     10.36 o
  -3   7  10       17.64       21.40     13.46 o
  -2   7  10      232.53      238.43     19.62 o
  -1   7  10       40.89       43.49     13.97 o
   0   7  10       44.69       50.25      7.17 o
   1   7  10       14.14       16.90      8.43 o
   2   7  10      110.17      121.08     12.94 o
   3   7  10       30.93       21.75      9.36 o
   4   7  10       13.74       28.19     11.10 o
   5   7  10        9.08        5.88      5.48 o
   6   7  10        7.35        1.02      9.61 o
   7   7  10        4.93       28.34     25.93 o
   8   7  10       52.13       28.17     18.71 o
 -10   8  10       13.56       27.23     14.49 o
  -9   8  10       19.88       33.65     21.47 o
  -8   8  10      157.59       69.49     40.59 o
  -7   8  10       34.53       28.22     18.41 o
  -6   8  10       16.17        4.43     11.52 o
  -5   8  10       34.17       21.91     16.71 o
  -4   8  10       16.37       21.27     15.22 o
  -3   8  10        1.21       -5.36      9.34 o
  -2   8  10        3.00       14.41     12.45 o
  -1   8  10       12.08       21.00     12.43 o
   0   8  10       89.13      105.16     15.37 o
   1   8  10       48.03       33.10      9.41 o
   2   8  10       15.16       18.47      9.28 o
   3   8  10      139.57      104.92     31.90 o
   4   8  10       13.73        0.02      9.39 o
   5   8  10        0.89        8.65      6.38 o
   6   8  10        0.78        0.83     14.78 o
   7   8  10        2.72        5.43     14.77 o
  -9   9  10       33.43       67.08     36.40 o
  -8   9  10       53.04       39.70     21.75 o
  -7   9  10       46.38       25.33     26.11 o
  -6   9  10        4.92        6.45     12.96 o
  -5   9  10       72.31       50.74     22.67 o
  -4   9  10       17.38        8.18     14.29 o
  -3   9  10       31.26       -2.22     14.78 o
  -2   9  10        8.86       10.07     12.15 o
  -1   9  10        0.07        3.54      9.16 o
   0   9  10        0.74        3.90      5.89 o
   1   9  10        3.31        4.34      7.54 o
   2   9  10        2.05       12.68      9.50 o
   3   9  10       20.64       23.99     15.72 o
   4   9  10       18.12       18.88     12.49 o
   5   9  10        0.23       25.22     16.07 o
   6   9  10        2.51        6.39     11.78 o
  -8  10  10       17.78        8.41     15.57 o
  -7  10  10        0.21       11.55     19.17 o
  -6  10  10        7.25       -6.92     26.12 o
  -5  10  10        8.04       -3.47     13.79 o
  -4  10  10        0.06       14.63     13.75 o
  -3  10  10        1.17       28.25     15.94 o
  -2  10  10        4.25       24.70     20.28 o
  -1  10  10       16.09       -4.82     12.08 o
   0  10  10       14.14        0.58      5.50 o
   1  10  10      132.81       61.48     31.41 o
   2  10  10       27.95       44.74     13.29 o
   3  10  10       26.28       44.33     18.65 o
   4  10  10       36.78       37.63     22.44 o
  -6  11  10        8.64        9.27     19.54 o
  -5  11  10        0.07       -4.30     11.14 o
  -4  11  10        9.23        0.96     13.45 o
  -3  11  10        0.13        1.18     16.22 o
  -2  11  10        0.18        9.25     18.30 o
  -1  11  10        0.17       -0.93     15.98 o
   0  11  10       44.53       29.76     19.75 o
   1  11  10       36.11       57.82     36.17 o
   2  11  10       20.21       38.41     15.73 o
 -13   1  11        0.86      -14.72     13.30 o
 -12   1  11       16.28        2.53     12.62 o
 -11   1  11        0.46        0.86      7.26 o
 -10   1  11       18.71        7.20      6.95 o
  -9   1  11       31.16        7.18      6.58 o
  -8   1  11        3.14       15.66      6.13 o
  -7   1  11      225.91      225.64     20.06 o
  -6   1  11       46.83       36.98      5.68 o
  -5   1  11        9.79       15.88      5.98 o
  -4   1  11        6.77        8.45      4.33 o
  -3   1  11      165.44      194.71     11.15 o
  -2   1  11      160.56      209.05      9.48 o
  -1   1  11       12.91       26.83      9.20 o
   0   1  11       95.42       99.70     10.53 o
   1   1  11        3.13       20.76      7.20 o
   2   1  11        1.88       14.26      7.54 o
   3   1  11        3.35       21.42      7.43 o
   4   1  11        1.47        7.55      7.69 o
   5   1  11       20.40       17.39      8.12 o
   6   1  11       14.05       11.91      6.81 o
   7   1  11       13.81       13.71     12.72 o
   8   1  11        0.26        5.91     11.72 o
   9   1  11        2.79       18.37     13.46 o
 -13   2  11       48.73       69.62     16.17 o
 -12   2  11        5.72       19.05     12.64 o
 -11   2  11        3.35       -3.54      8.85 o
 -10   2  11       42.10       53.12     11.26 o
  -9   2  11       18.68       16.11      9.29 o
  -8   2  11      133.10      168.31     39.26 o
  -7   2  11       66.80       32.28      8.74 o
  -6   2  11        0.45        5.64      7.05 o
  -5   2  11      153.48      163.75     13.23 o
  -4   2  11       13.56       38.81      9.54 o
  -3   2  11        2.50        5.66      7.78 o
  -2   2  11      312.61      310.70     15.42 o
  -1   2  11        0.01        4.67      3.82 o
   0   2  11      126.25      159.20      8.94 o
   1   2  11      326.73      323.39     12.49 o
   2   2  11      519.82      520.75     18.97 o
   3   2  11      272.05      287.53     13.78 o
   4   2  11        6.56       14.98      7.19 o
   5   2  11       41.54       40.50      8.60 o
   6   2  11        6.63       15.10      6.64 o
   7   2  11        6.53        6.77     12.29 o
   8   2  11        3.76       -6.19     21.49 o
   9   2  11        1.18       13.31     12.13 o
 -13   3  11        0.00        2.75      9.59 o
 -12   3  11        0.73        6.03     11.54 o
 -11   3  11       78.56       56.81     10.45 o
 -10   3  11        2.36      -10.36     10.73 o
  -9   3  11        0.01       -3.43      7.27 o
  -8   3  11        2.93       -4.31      6.56 o
  -7   3  11      340.22      351.95     23.07 o
  -6   3  11       36.03       55.68      9.68 o
  -5   3  11        7.04       37.51     11.92 o
  -4   3  11        1.93       -1.01      7.51 o
  -3   3  11      232.54      297.31     19.43 o
  -2   3  11      120.25      141.77     14.32 o
  -1   3  11       42.22       28.96      9.59 o
   0   3  11      759.99      784.09     52.86 o
   1   3  11       29.81       22.08      6.66 o
   2   3  11      122.49      133.61     10.49 o
   3   3  11       55.98       51.15      9.21 o
   4   3  11        9.94       18.49      8.81 o
   5   3  11       31.42       37.18      8.65 o
   6   3  11        1.25        4.93      6.66 o
   7   3  11       13.24       13.59      9.12 o
   8   3  11       30.38        8.13     10.59 o
 -12   4  11        0.15       -4.44      6.36 o
 -11   4  11       42.94       32.09      8.50 o
 -10   4  11       34.86       29.68      7.02 o
  -9   4  11       14.40        8.91      4.58 o
  -8   4  11      249.46      301.82     23.96 o
  -7   4  11       90.54       91.71     17.30 o
  -6   4  11       16.36       19.28     11.93 o
  -5   4  11       20.74       22.93      9.63 o
  -4   4  11       43.56       87.39     13.69 o
  -3   4  11        3.22        1.25      8.23 o
  -2   4  11       19.29       35.44     11.50 o
  -1   4  11      148.99      191.94     19.94 o
   0   4  11      146.76      133.55      9.25 o
   1   4  11       46.62       30.23      7.05 o
   2   4  11       42.17       32.81      6.74 o
   3   4  11      185.50      166.79     12.01 o
   4   4  11       51.94       57.05      9.92 o
   5   4  11       20.35       16.93      7.02 o
   6   4  11       22.31        7.52      6.56 o
   7   4  11       38.41       30.34     12.89 o
   8   4  11        3.06       -0.31     12.01 o
 -12   5  11        4.80       23.25     19.04 o
 -11   5  11       21.00        8.06      5.96 o
 -10   5  11        0.11        1.61      4.84 o
  -9   5  11        0.59      -12.47     11.93 o
  -8   5  11        9.30       11.70     14.44 o
  -7   5  11       22.43       38.08     15.67 o
  -6   5  11        0.03       -3.38      8.67 o
  -5   5  11       82.13      177.15     33.67 o
  -4   5  11      112.01      104.73     15.40 o
  -3   5  11        0.10       19.30     12.98 o
  -2   5  11        6.70        8.31      7.60 o
  -1   5  11      116.32      134.91     15.53 o
   0   5  11      431.18      436.78     29.29 o
   1   5  11      291.42      316.45     26.48 o
   2   5  11        6.55       15.69      6.37 o
   3   5  11       81.63       76.63      8.82 o
   4   5  11       80.31      101.73     10.20 o
   5   5  11        7.48        6.37      5.89 o
   6   5  11        0.43        3.73      5.35 o
   7   5  11        0.04       12.31     13.99 o
   8   5  11       13.61       18.27     12.53 o
 -11   6  11        5.50       25.99     13.20 o
 -10   6  11       28.49       24.54     28.51 o
  -9   6  11        7.49        4.76     11.23 o
  -8   6  11        4.44      -12.96     12.63 o
  -7   6  11       71.88       84.81     14.37 o
  -6   6  11       24.32       35.69     14.05 o
  -5   6  11        0.62       -8.16     17.83 o
  -4   6  11       42.67       35.71     13.54 o
  -3   6  11       25.48       15.43     22.57 o
  -2   6  11      110.55      140.87     25.65 o
  -1   6  11      145.69      113.48     16.51 o
   0   6  11        0.19        3.94      7.74 o
   1   6  11      102.22       81.41     10.40 o
   2   6  11        3.61        0.45      5.14 o
   3   6  11        1.51        5.58      6.33 o
   4   6  11        8.56        5.74      5.61 o
   5   6  11       28.75       14.95      7.20 o
   6   6  11        4.30      -10.62      9.76 o
   7   6  11       19.22       12.29     10.39 o
 -11   7  11        2.34       22.94     15.92 o
 -10   7  11        7.66        8.63     13.73 o
  -9   7  11       94.17       92.30     24.09 o
  -8   7  11       33.80       47.97     20.39 o
  -7   7  11       35.77       26.52     17.22 o
  -6   7  11        3.52       -0.20     11.51 o
  -5   7  11        0.48       20.81     15.72 o
  -4   7  11       97.26       87.27     25.98 o
  -3   7  11       90.11       79.97     39.11 o
  -2   7  11      327.18      369.68     40.45 o
  -1   7  11       90.91      100.31     17.31 o
   0   7  11        0.93        6.39     11.06 o
   1   7  11       76.58       87.18     17.13 o
   2   7  11       36.16       28.23      8.29 o
   3   7  11       29.20       11.95      6.91 o
   4   7  11       22.11       18.91      8.09 o
   5   7  11        4.00        6.69      6.76 o
   6   7  11       51.33       41.49     25.86 o
 -10   8  11       76.26      131.90     29.10 o
  -9   8  11       54.33      102.49     21.70 o
  -8   8  11        9.45       42.85     21.79 o
  -7   8  11       52.11       33.88     19.79 o
  -6   8  11        2.67       -2.54     12.05 o
  -5   8  11       48.76       38.97     15.79 o
  -4   8  11       46.48        0.40     25.18 o
  -3   8  11       19.06        2.81     17.54 o
  -2   8  11        5.65        5.78     16.42 o
  -1   8  11        7.72        8.77     12.44 o
   0   8  11        1.65        0.18      9.96 o
   1   8  11       52.50       28.79     11.61 o
   2   8  11        6.47       -2.30      8.28 o
   3   8  11        2.57       12.49      8.75 o
   4   8  11        0.87       14.01     14.35 o
   5   8  11        7.10       17.58     14.34 o
  -8   9  11       43.55       13.60     17.45 o
  -7   9  11        0.14       15.40     25.97 o
  -6   9  11       12.12       21.67     23.01 o
  -5   9  11        7.22       11.68     14.53 o
  -4   9  11        1.97       -8.35     15.07 o
  -3   9  11      176.36      246.77     28.09 o
  -2   9  11       17.74       43.24     23.77 o
  -1   9  11        9.91       -1.97     10.21 o
   0   9  11       21.91       17.12     14.18 o
   1   9  11        9.59        3.88     12.60 o
   2   9  11        0.01        8.54      9.97 o
   3   9  11       57.91       49.61     27.22 o
   4   9  11       21.74       24.31     15.48 o
  -7  10  11        0.02       -0.73     14.56 o
  -6  10  11       15.64        8.34     18.80 o
  -5  10  11       15.69       10.15     15.78 o
  -4  10  11       34.67       24.41     14.77 o
  -3  10  11       83.02       80.49     17.11 o
  -2  10  11       24.18       -6.68     18.35 o
  -1  10  11       22.33        1.95     15.01 o
   0  10  11        1.42        3.45     14.68 o
   1  10  11       17.53       -1.27     11.05 o
   2  10  11       23.97       44.39     21.20 o
   3  10  11        5.68       25.96     14.33 o
  -4  11  11        3.85        9.47     16.62 o
  -3  11  11        1.74       -7.50     37.49 o
  -2  11  11       23.77       -0.94     20.49 o
  -1  11  11       19.28        9.24     20.03 o
 -12   0  12        0.95       -1.17     11.41 o
 -11   0  12       13.53       13.50     13.79 o
 -10   0  12       53.16       40.05     13.68 o
  -9   0  12       69.99       84.26     51.03 o
  -8   0  12       48.11       35.27     10.17 o
  -7   0  12        7.05        3.52      7.08 o
  -6   0  12      120.99      112.74     12.45 o
  -5   0  12       81.26       50.18      8.76 o
  -4   0  12      437.79      389.60     17.02 o
  -3   0  12      414.44      392.64     16.62 o
  -2   0  12      385.52      366.35     18.33 o
  -1   0  12        2.98       -3.62      9.61 o
   0   0  12      443.17      520.92     24.90 o
   1   0  12       35.27       44.55     12.42 o
   2   0  12       34.55       49.47     12.58 o
   3   0  12      391.44      403.70     23.86 o
   4   0  12       37.48       32.79     10.71 o
   5   0  12      240.11      247.75     21.55 o
   6   0  12       11.62        4.64     11.57 o
   7   0  12       41.03       42.79     22.65 o
   8   0  12        0.02        9.77     21.02 o
 -12   1  12        0.97       -3.24      9.98 o
 -11   1  12       14.32        2.18      7.34 o
 -10   1  12        0.52        6.84      7.19 o
  -9   1  12        5.69        7.29      6.23 o
  -8   1  12        7.80        4.44      5.39 o
  -7   1  12       70.88       58.23      7.02 o
  -6   1  12        0.87       -0.06      4.06 o
  -5   1  12        0.34        4.09      4.01 o
  -4   1  12       31.93       29.27     12.05 o
  -3   1  12        3.29        8.58      6.12 o
  -2   1  12      236.79      236.01     13.34 o
  -1   1  12      372.12      365.38     12.21 o
   0   1  12      252.52      256.75     13.76 o
   1   1  12     1417.35     1466.61     30.67 o
   2   1  12      485.44      467.69     17.18 o
   3   1  12        0.10        2.83      6.24 o
   4   1  12       19.90       26.68      8.51 o
   5   1  12       18.28       27.97      8.47 o
   6   1  12       17.55       23.86      8.35 o
   7   1  12       13.53       11.48     14.44 o
   8   1  12        2.14        4.89     14.24 o
 -12   2  12       17.11       13.44     10.95 o
 -11   2  12       38.83       23.78     10.65 o
 -10   2  12       60.12       37.29     11.47 o
  -9   2  12       66.50       36.03     14.27 o
  -8   2  12       12.76        7.26      6.63 o
  -7   2  12       35.33       19.33      7.00 o
  -6   2  12      403.43      392.97     22.01 o
  -5   2  12        1.28       12.16      9.40 o
  -4   2  12      638.60      714.92     27.60 o
  -3   2  12      236.88      246.02     17.66 o
  -2   2  12        0.03        1.66      6.27 o
  -1   2  12       20.20       19.24      5.31 o
   0   2  12      384.79      396.23     20.93 o
   1   2  12      159.43      198.15     16.76 o
   2   2  12      144.20      170.40     16.33 o
   3   2  12       60.38       45.58      9.85 o
   4   2  12        0.05       -0.70      5.52 o
   5   2  12       94.10       78.29     11.08 o
   6   2  12       30.35       17.79      8.92 o
   7   2  12       24.43       23.48     10.28 o
   8   2  12        1.51       14.63     17.28 o
 -12   3  12       19.55       15.63     10.88 o
 -11   3  12       70.63       39.75     12.51 o
 -10   3  12       49.08       14.93      8.04 o
  -9   3  12        8.76        8.74      4.71 o
  -8   3  12       64.42       65.09     18.75 o
  -7   3  12       11.43       25.02     11.39 o
  -6   3  12       24.99       42.56     13.41 o
  -5   3  12        6.77       11.49     10.39 o
  -4   3  12        0.25        4.41      6.99 o
  -3   3  12      293.03      289.26     24.03 o
  -2   3  12      366.44      400.40     23.62 o
  -1   3  12       34.42       16.83     12.36 o
   0   3  12       23.78       24.04      8.34 o
   1   3  12       29.99       24.93      6.39 o
   2   3  12        0.17        3.78      6.02 o
   3   3  12       29.36       23.46      8.18 o
   4   3  12        0.33        8.95      7.80 o
   5   3  12       56.49       61.46     11.13 o
   6   3  12       50.28       32.54      9.07 o
   7   3  12        5.28       26.64     18.27 o
 -12   4  12        4.54       21.96     14.08 o
 -11   4  12        1.71        3.83     11.38 o
 -10   4  12        2.89        6.51      9.29 o
  -9   4  12      103.93      113.08     21.03 o
  -8   4  12        8.50       18.19     13.71 o
  -7   4  12      361.74      445.76     27.97 o
  -6   4  12      196.62      183.19     20.40 o
  -5   4  12        0.86       -1.68      8.03 o
  -4   4  12       15.80       16.05     10.79 o
  -3   4  12      150.13      221.40     16.35 o
  -2   4  12       71.79      106.27     13.86 o
  -1   4  12      137.85      174.42     23.40 o
   0   4  12       31.91       15.86      6.45 o
   1   4  12       73.87       58.77      9.58 o
   2   4  12        8.01       10.59      6.53 o
   3   4  12      268.20      293.90     14.51 o
   4   4  12      369.72      352.57     28.04 o
   5   4  12       67.18       61.56     10.06 o
   6   4  12        1.35        6.98      8.06 o
   7   4  12       12.20        7.45     14.30 o
 -11   5  12       19.75       35.06     16.23 o
 -10   5  12        0.07       19.62     16.75 o
  -9   5  12       12.69       17.51     12.58 o
  -8   5  12        0.71        1.09     11.96 o
  -7   5  12       19.75       30.64     13.93 o
  -6   5  12       36.52       25.81     11.74 o
  -5   5  12       33.73       51.70     16.03 o
  -4   5  12        1.12       14.19     11.43 o
  -3   5  12      152.59      208.25     21.76 o
  -2   5  12       32.06       39.87     10.97 o
  -1   5  12       37.54       31.57     12.18 o
   0   5  12        0.50        7.69     13.27 o
   1   5  12       13.64       10.21      5.99 o
   2   5  12      196.26      190.15     20.43 o
   3   5  12      137.43      156.77     20.18 o
   4   5  12        9.10        2.80      6.69 o
   5   5  12        2.00       10.01      7.44 o
   6   5  12       53.28       80.53     22.84 o
   7   5  12        0.49        1.42     10.53 o
 -10   6  12       21.57       34.86     15.29 o
  -9   6  12        0.06        8.24     12.73 o
  -8   6  12       81.70       73.45     14.86 o
  -7   6  12      176.16      193.50     26.40 o
  -6   6  12        0.18       -9.06     12.33 o
  -5   6  12        0.90       11.63     14.10 o
  -4   6  12        9.02       28.78     16.43 o
  -3   6  12        0.05        3.39     15.93 o
  -2   6  12       26.93       22.32     13.03 o
  -1   6  12       26.68       51.75     17.93 o
   0   6  12       37.67       40.69     14.90 o
   1   6  12      110.31      137.81     16.43 o
   2   6  12      168.37      140.32     18.74 o
   3   6  12       11.24       10.12      6.53 o
   4   6  12       55.11       43.62      8.71 o
   5   6  12       37.23       43.08     16.04 o
   6   6  12        2.51        8.75     10.04 o
 -10   7  12        0.55        3.67     11.45 o
  -9   7  12        9.74       42.73     21.05 o
  -8   7  12       21.15       75.66     33.55 o
  -7   7  12        0.08        4.19     13.07 o
  -6   7  12       11.47       16.40     13.93 o
  -5   7  12       47.98       41.66     18.36 o
  -4   7  12        3.98       -3.48     28.25 o
  -3   7  12       30.21        3.35     28.39 o
  -2   7  12       58.31       34.69     18.15 o
  -1   7  12       28.50       18.91     17.17 o
   0   7  12       70.95       46.83     15.33 o
   1   7  12       11.99       16.90     13.27 o
   2   7  12        0.99        2.92      5.89 o
   3   7  12       33.12       28.79     10.23 o
   4   7  12       23.19       12.50      7.27 o
   5   7  12        1.88       13.18     13.20 o
  -8   8  12       13.01       19.24     20.53 o
  -7   8  12        9.10        6.64     16.76 o
  -6   8  12        0.00       26.27     20.08 o
  -5   8  12        7.60       29.34     19.16 o
  -4   8  12       18.48       -3.75     30.67 o
  -3   8  12        0.40        0.40     17.27 o
  -2   8  12        2.89        1.47     29.06 o
  -1   8  12       69.13       38.12     21.75 o
   0   8  12       69.68       47.66     28.59 o
   1   8  12        9.75        7.37     13.67 o
   2   8  12       80.13       23.85     11.47 o
   3   8  12        0.85       14.62     10.28 o
   4   8  12       16.88        7.71      5.93 o
  -7   9  12        6.10       44.32     22.94 o
  -6   9  12        6.07       -3.41     14.17 o
  -5   9  12       11.63       14.26     15.60 o
  -4   9  12        6.43        0.00     27.59 o
  -3   9  12       44.96        3.62     20.76 o
  -2   9  12        0.15      -13.61     18.08 o
  -1   9  12       68.43       65.63     58.40 o
   0   9  12       45.44       50.59     34.49 o
   1   9  12       10.51        6.20     12.27 o
   2   9  12       28.89       17.09     15.52 o
  -4  10  12       43.12       85.85     28.93 o
  -3  10  12       72.67        3.48     34.82 o
  -2  10  12        3.19       17.88     18.41 o
  -1  10  12        0.78      -21.69     37.36 o
   0  10  12        1.81       18.04     14.44 o
 -11   1  13        5.51       -5.97      8.31 o
 -10   1  13       36.97       20.99      7.39 o
  -9   1  13        2.76        9.11      5.74 o
  -8   1  13        0.07        4.79      5.94 o
  -7   1  13        3.20        5.50      4.66 o
  -6   1  13        0.29        4.07      3.88 o
  -5   1  13       29.21       22.66      4.89 o
  -4   1  13       58.15       60.86     11.75 o
  -3   1  13       19.97       19.88      6.85 o
  -2   1  13       21.71       19.15      6.25 o
  -1   1  13       18.37       25.75     10.19 o
   0   1  13       32.02       25.90      7.55 o
   1   1  13       13.94       31.97      9.40 o
   2   1  13      106.57       83.69     10.48 o
   3   1  13      189.46      206.46     15.21 o
   4   1  13       72.63       65.08     11.12 o
   5   1  13        2.13        1.51      6.40 o
   6   1  13        7.90        6.00      8.10 o
   7   1  13        6.12       14.16      9.34 o
 -11   2  13        1.11       -4.04     10.26 o
 -10   2  13        0.40       -1.59      6.34 o
  -9   2  13        3.74       21.49     16.85 o
  -8   2  13      296.00      293.49     26.93 o
  -7   2  13        9.73       -1.51      8.67 o
  -6   2  13       78.10       53.48     12.54 o
  -5   2  13       74.47       63.71     11.85 o
  -4   2  13       25.15       19.07     10.29 o
  -3   2  13       70.16       56.54     11.69 o
  -2   2  13      161.12      134.62     15.16 o
  -1   2  13       13.73       15.84      7.63 o
   0   2  13        3.41        6.55      4.85 o
   1   2  13      104.39       82.71     14.69 o
   2   2  13       97.95       85.71      9.45 o
   3   2  13        1.09        5.29      6.43 o
   4   2  13       94.09       82.50     11.36 o
   5   2  13       23.65       11.69      8.11 o
   6   2  13        0.18        3.31      8.57 o
 -11   3  13        0.00       -8.29     13.63 o
 -10   3  13        0.26       15.23     14.31 o
  -9   3  13        0.81        3.34     10.33 o
  -8   3  13       62.24       50.66     13.98 o
  -7   3  13       11.98        4.34     10.68 o
  -6   3  13        0.91        3.01      9.51 o
  -5   3  13       58.45       27.09      9.54 o
  -4   3  13      167.42      159.78     17.84 o
  -3   3  13       31.27       27.04     11.19 o
  -2   3  13       10.55       11.81     11.29 o
  -1   3  13       87.66       83.79     12.75 o
   0   3  13        9.30       12.82      5.23 o
   1   3  13       16.10        7.79      6.11 o
   2   3  13       62.59       57.80      9.78 o
   3   3  13       73.92       80.51     11.62 o
   4   3  13       28.21       27.55     10.03 o
   5   3  13        4.30        2.91      9.81 o
   6   3  13        0.97       11.86      8.47 o
 -11   4  13       37.26       23.30     14.01 o
 -10   4  13        2.34       -0.39      8.29 o
  -9   4  13       75.04       58.61     14.74 o
  -8   4  13       10.03       -3.93     10.90 o
  -7   4  13       14.98        0.06     12.55 o
  -6   4  13      203.25      274.41     26.29 o
  -5   4  13       32.29       34.46     12.62 o
  -4   4  13        0.11       14.31     12.33 o
  -3   4  13        7.80       21.31     12.74 o
  -2   4  13       22.64       20.58      9.97 o
  -1   4  13       23.57       37.86      9.51 o
   0   4  13       42.17       36.44      9.69 o
   1   4  13        1.76       -0.94      4.99 o
   2   4  13      175.94      183.82     15.58 o
   3   4  13        1.65        4.90      7.10 o
   4   4  13       11.48        9.13      8.47 o
   5   4  13        4.24       16.85      9.37 o
   6   4  13        1.02       -1.11     11.46 o
 -10   5  13       37.21       14.43     16.68 o
  -9   5  13       58.08       53.69     15.40 o
  -8   5  13       27.07       40.14     17.50 o
  -7   5  13       38.78       32.40     14.66 o
  -6   5  13      229.74      268.43     30.07 o
  -5   5  13      105.33       97.62     18.83 o
  -4   5  13       14.58       33.05     13.13 o
  -3   5  13        1.79       -7.27     12.29 o
  -2   5  13       72.71       81.34     16.00 o
  -1   5  13       48.60       40.05     16.59 o
   0   5  13        3.69       11.87     14.43 o
   1   5  13       12.94        3.42      4.39 o
   2   5  13        0.29        3.50      5.50 o
   3   5  13       12.42       38.62     21.46 o
   4   5  13       25.24       16.92      8.36 o
   5   5  13        2.75       14.21      9.46 o
  -9   6  13      115.38      169.95     22.21 o
  -8   6  13       63.94       63.08     14.57 o
  -7   6  13       52.17       40.08     16.73 o
  -6   6  13       36.07       42.01     17.98 o
  -5   6  13       23.87       24.35     16.13 o
  -4   6  13      122.51      124.40     19.09 o
  -3   6  13       53.57       61.28     18.64 o
  -2   6  13        0.85      -12.55     12.50 o
  -1   6  13        7.45        3.80     10.58 o
   0   6  13      126.92      115.04     36.13 o
   1   6  13       88.12       75.76     35.22 o
   2   6  13       70.40       18.61      9.15 o
   3   6  13       81.76       60.67     19.54 o
   4   6  13        2.54       17.12      7.51 o
  -8   7  13        2.50       10.54     13.94 o
  -7   7  13        9.58       47.89     21.51 o
  -6   7  13        5.57       18.06     15.01 o
  -5   7  13       49.76       63.12     20.82 o
  -4   7  13       90.44       60.79     28.77 o
  -3   7  13        1.97        4.89     11.83 o
  -2   7  13      162.16      152.28     47.67 o
  -1   7  13        1.74        2.98     14.27 o
   0   7  13       37.38       15.16     15.79 o
   1   7  13      162.19      108.28     64.24 o
   2   7  13       76.09       46.88     24.96 o
   3   7  13        1.48        7.80      8.65 o
  -7   8  13        1.08       22.31     17.38 o
  -6   8  13        9.49       34.06     22.93 o
  -5   8  13        9.19       -6.60     16.37 o
  -4   8  13       20.98        6.05     21.26 o
  -3   8  13       17.29        5.02     16.50 o
  -2   8  13       12.21       13.58     20.37 o
  -1   8  13       77.45       36.52     26.29 o
   0   8  13       24.34        0.67     13.23 o
   1   8  13        2.41       -6.47     12.62 o
   2   8  13        0.48       12.88     33.75 o
  -4   9  13       21.85       22.88     26.83 o
  -3   9  13       20.94        8.95     17.72 o
  -2   9  13       13.16       35.13     24.17 o
  -1   9  13       16.53       35.58     30.26 o
 -10   0  14       45.60       23.52     12.32 o
  -9   0  14        3.78       -1.02      7.61 o
  -8   0  14        1.30       13.41     17.33 o
  -7   0  14        2.04       -2.63      6.43 o
  -6   0  14      170.33      168.02     18.00 o
  -5   0  14      212.45      176.85     13.24 o
  -4   0  14       28.28       20.74      7.96 o
  -3   0  14      210.54      243.53     28.34 o
  -2   0  14      130.01      174.78     18.64 o
  -1   0  14      141.24      142.47     39.32 o
   0   0  14      147.26      163.42     21.51 o
   1   0  14        0.92       -1.67     11.96 o
   2   0  14        0.82       14.54     11.84 o
   3   0  14       38.75       57.85     15.41 o
   4   0  14        1.97        3.15      9.33 o
   5   0  14        0.71       32.12     24.93 o
 -10   1  14        1.78       -3.96     10.64 o
  -9   1  14       35.63       18.32      9.63 o
  -8   1  14      275.43      165.91     42.45 o
  -7   1  14        3.40        6.27      4.32 o
  -6   1  14      508.11      541.19     40.07 o
  -5   1  14      468.29      454.53     22.98 o
  -4   1  14      102.68       90.69     20.57 o
  -3   1  14       32.44       24.45      8.03 o
  -2   1  14        0.23        5.23      5.24 o
  -1   1  14       43.74       30.58      8.29 o
   0   1  14       47.37       61.58      9.00 o
   1   1  14       24.90       23.42      7.97 o
   2   1  14        0.54        7.30      7.53 o
   3   1  14       23.97       32.99      8.11 o
   4   1  14        5.40       14.26      9.34 o
   5   1  14       14.37       35.38     11.18 o
 -10   2  14        0.95       10.36     12.53 o
  -9   2  14       11.29       19.73     16.80 o
  -8   2  14        2.16        7.65     10.69 o
  -7   2  14       36.52       14.12     10.70 o
  -6   2  14       14.25       15.19      9.81 o
  -5   2  14        4.74       -1.47      8.28 o
  -4   2  14       49.48       80.89     12.68 o
  -3   2  14       15.28       17.78     10.47 o
  -2   2  14        0.39       -6.17      8.40 o
  -1   2  14      183.42      211.12     21.57 o
   0   2  14        2.14       -1.75      6.97 o
   1   2  14        0.23       16.67      8.07 o
   2   2  14        1.91        1.25      6.19 o
   3   2  14        1.29        4.63      7.47 o
   4   2  14        0.07        9.90      7.99 o
   5   2  14        1.37       11.98     12.29 o
 -10   3  14        0.47       10.84     10.06 o
  -9   3  14       92.44      106.00     38.59 o
  -8   3  14        2.11        7.15     12.02 o
  -7   3  14       16.09       11.35     16.63 o
  -6   3  14       18.63       18.31     11.27 o
  -5   3  14        0.84       -1.34      9.60 o
  -4   3  14        5.61       15.53     11.66 o
  -3   3  14       82.91       93.00     16.23 o
  -2   3  14       63.08       54.76     12.21 o
  -1   3  14       16.03        1.57      9.73 o
   0   3  14       16.90        7.53      4.67 o
   1   3  14       18.02       10.62      6.58 o
   2   3  14        1.79        0.94      6.38 o
   3   3  14       53.17       48.78     11.54 o
   4   3  14       50.34       22.97     10.51 o
   5   3  14        0.86       11.94      9.99 o
  -9   4  14        1.06       -5.02     12.39 o
  -8   4  14       24.07       21.00     13.47 o
  -7   4  14        1.22        0.51     14.68 o
  -6   4  14        0.07        7.65     12.38 o
  -5   4  14        6.39        5.52     10.57 o
  -4   4  14        4.23        9.40      9.95 o
  -3   4  14       59.44       50.57     13.85 o
  -2   4  14       90.18       81.74     18.02 o
  -1   4  14       67.99       74.64     12.46 o
   0   4  14        5.85        9.51     10.18 o
   1   4  14       10.29        8.18      8.61 o
   2   4  14        1.27       13.60      7.38 o
   3   4  14       65.98       50.93     10.59 o
   4   4  14       20.71        5.04      7.61 o
  -9   5  14        0.17       11.89     11.84 o
  -8   5  14        2.22       -4.19     12.28 o
  -7   5  14        3.54        5.88     13.85 o
  -6   5  14       24.99       10.15     14.29 o
  -5   5  14        0.28        7.85      9.69 o
  -4   5  14        5.49        3.87     12.43 o
  -3   5  14       28.02       29.48     15.81 o
  -2   5  14      106.27      142.60     38.22 o
  -1   5  14        8.75        6.71     11.82 o
   0   5  14        3.82       22.57      9.94 o
   1   5  14        2.56        9.49      8.82 o
   2   5  14        5.69       10.42      8.62 o
   3   5  14       69.12       54.90     18.25 o
  -8   6  14       31.36       20.76     21.91 o
  -7   6  14        4.94      -11.86     11.76 o
  -6   6  14       23.09       13.47     16.22 o
  -5   6  14        4.64       -9.76     15.21 o
  -4   6  14       69.15       91.40     15.22 o
  -3   6  14        3.18        0.30      9.90 o
  -2   6  14       29.16       11.59     13.26 o
  -1   6  14        1.61       12.58     16.06 o
   0   6  14       23.60        9.44     16.33 o
   1   6  14      179.94      188.59     41.08 o
   2   6  14      131.71      182.94     21.64 o
  -6   7  14        0.45        9.76     17.61 o
  -5   7  14       12.05        1.94     10.56 o
  -4   7  14        8.79       11.76     11.63 o
  -3   7  14       14.16        1.70     13.86 o
  -2   7  14       25.64        0.79     11.43 o
  -1   7  14       15.25        8.61     13.82 o
   0   7  14       53.37       28.71     26.78 o
   1   7  14        7.02       26.88     35.35 o
  -3   8  14        3.15       -2.58     13.22 o
  -2   8  14        0.12        6.29     18.08 o
  -9   1  15        0.06        5.30      8.96 o
  -8   1  15        4.81       21.33     11.24 o
  -7   1  15        0.96        7.11      8.07 o
  -6   1  15       25.88       24.89     11.39 o
  -5   1  15       10.02        9.74      8.83 o
  -4   1  15       23.78       12.24      5.74 o
  -3   1  15       44.75       25.67      5.08 o
  -2   1  15       48.28       38.89      8.00 o
  -1   1  15       25.93       13.12      6.68 o
   0   1  15       10.94       21.71      7.90 o
   1   1  15       20.17       19.24      9.06 o
   2   1  15        1.13       13.26      9.66 o
   3   1  15       14.30       29.91     10.48 o
  -9   2  15        4.88        2.58     10.63 o
  -8   2  15        1.26      -12.97     10.78 o
  -7   2  15       10.33       -0.56      8.70 o
  -6   2  15       29.87       18.62     11.13 o
  -5   2  15       25.69       16.43     13.09 o
  -4   2  15        3.53       -6.30     10.49 o
  -3   2  15       26.53       17.86     10.93 o
  -2   2  15        0.94        1.04      6.93 o
  -1   2  15       46.35       28.73      9.02 o
   0   2  15       10.11        5.54      6.31 o
   1   2  15        5.78       14.30      8.13 o
   2   2  15        0.82        9.76      8.88 o
   3   2  15        2.45       15.43     10.23 o
  -8   3  15       15.93        8.93      9.45 o
  -7   3  15        7.96        8.18     10.67 o
  -6   3  15       23.73        3.86     10.56 o
  -5   3  15        4.11       18.75     15.94 o
  -4   3  15        8.84       24.04     11.85 o
  -3   3  15        1.21       30.94     16.49 o
  -2   3  15       34.12       34.23     12.05 o
  -1   3  15       23.56       30.84     10.83 o
   0   3  15       47.83       44.22     14.29 o
   1   3  15       27.75       20.60      7.77 o
   2   3  15       50.25       35.82      8.92 o
   3   3  15       23.07       17.15     11.74 o
  -8   4  15        0.58        5.25      9.99 o
  -7   4  15       61.65       46.37     21.93 o
  -6   4  15        0.37       -1.05     10.12 o
  -5   4  15        0.67        6.55     12.51 o
  -4   4  15       14.66        8.56     12.23 o
  -3   4  15       13.84       31.47     11.89 o
  -2   4  15        0.08       11.92     10.49 o
  -1   4  15        3.24        2.67     11.23 o
   0   4  15        3.47        2.12      8.39 o
   1   4  15        3.26       17.56     15.57 o
   2   4  15       37.92       37.12     17.74 o
  -7   5  15       16.03        8.90     16.30 o
  -6   5  15        1.32       -0.36     11.70 o
  -5   5  15        0.04        7.88     12.44 o
  -4   5  15       28.98       33.55     13.70 o
  -3   5  15        2.21        1.33      8.12 o
  -2   5  15       12.61       10.39     10.80 o
  -1   5  15        5.20        1.72      8.20 o
   0   5  15       31.96       36.48     15.71 o
   1   5  15       89.84       56.70     21.51 o
  -5   6  15       10.67       17.87     10.78 o
  -4   6  15       12.87       10.29     12.48 o
  -3   6  15        0.32        2.01     10.09 o
  -2   6  15        0.04       -2.54     11.12 o
  -1   6  15        1.07       -3.57     11.63 o
  -7   0  16      113.84      173.74     40.99 o
  -6   0  16       34.79       34.82     42.19 o
  -5   0  16        2.07       11.92     34.95 o
  -4   0  16       44.71      104.60     46.74 o
  -3   0  16        2.32       -6.53     10.43 o
  -2   0  16      141.20      107.22     73.95 o
  -1   0  16       31.12       29.00     12.93 o
   0   0  16       17.83        5.06     20.20 o
   1   0  16       34.63       29.16     23.57 o
  -7   1  16        5.99       20.74     22.02 o
  -6   1  16        9.51        4.18     14.97 o
  -5   1  16       33.91       24.74     14.17 o
  -4   1  16        0.52        9.87      6.63 o
  -3   1  16        2.89        3.87     10.68 o
  -2   1  16       11.69       34.84     14.75 o
  -1   1  16        8.39       15.33     14.88 o
   0   1  16       11.37       25.19     12.08 o
   1   1  16       22.87       12.75     12.55 o
  -6   2  16        6.06       18.12     11.17 o
  -5   2  16        0.96       10.92     10.16 o
  -4   2  16       26.35       23.00     10.58 o
  -3   2  16       17.94       11.42      8.24 o
  -2   2  16        0.08       19.08     12.82 o
  -1   2  16       66.86       45.42     17.21 o
   0   2  16        1.82      -11.35     12.37 o
  -5   3  16        7.78        9.93     11.13 o
  -4   3  16        6.29       11.41     11.68 o
  -3   3  16        2.31       12.41     12.07 o
  -2   3  16        5.23       11.42      9.51 o
  -1   3  16       23.15       12.27     11.60 o
  -4   4  16        9.89       30.36     17.09 o
  -3   4  16       78.44       71.13     15.21 o
 
